# Supplementary material for: Dicyclo­hexyl­ammonium bromide
Source: Acta Crystallogr Sect E Struct Rep Online. 2008 Jul 31;64(Pt 8):o1624. doi: 10.1107/S1600536808023155 (PMC2962233; doi:10.1107/S1600536808023155)
Supplement: Supplementary file 1 [file e-64-o1624-sup1.cif]

##############################################################################
###                                                                        ###
###        Electronic paper (Acta Crystallographica Section E)             ###
###                                                                        ###
##############################################################################
#                                                                            #
# This CIF contains the data in a paper accepted for publication in Acta     #
# Crystallographica Section E. It conforms to the requirements of Notes      #
# for Authors for Section E, and has been peer reviewed under the auspices   #
# of the IUCr Commission on Journals.                                        #
#                                                                            #
# Full details of the Crystallographic Information File format               #
# are given in the paper "The Crystallographic Information File (CIF):       #
# a New Standard Archive File for Crystallography" by S. R. Hall, F. H.      #
# Allen and I. D. Brown [Acta Cryst. (1991), A47, 655-685].                  #
#                                                                            #
# The current version of the core CIF dictionary is obtainable from          #
# ftp://ftp.iucr.org/pub/cif_core.dic. The current version number is 2.4.    #
#                                                                            #
# Software is freely available for graphical display of the structure(s) in  #
# this CIF.  For information consult the CIF home page http://www.iucr.org/  #
# cif/home.html                                                              #
#                                                                            #
# This file may be used for bona fide research purposes within the           #
# scientific community so long as proper attribution is given to the journal # 
# article from which it was obtained.                                        #
#                                                                            #
##############################################################################
                                             
data_global
_audit_creation_method     SHELXL-97
_journal_date_recd_electronic     2008-07-22
_journal_date_accepted     2008-07-22
_journal_name_full     'Acta Crystallographica, Section E'
_journal_year     2008
_journal_volume     64
_journal_issue      8
_journal_page_first     o1624
_journal_page_last     o1624
_journal_paper_category     QO
_journal_coeditor_code     CI2641
_publ_contact_author_name     'Dr Seik Weng Ng'
_publ_contact_author_address
;
Department of Chemistry
University of Malaya
50603 Kuala Lumpur
Malaysia
;
_publ_contact_author_email     seikweng@um.edu.my
_publ_contact_author_fax     '03 7967 4193'
_publ_contact_author_phone     '03 7967 6778'
_publ_section_title
;
Dicyclohexylammonium bromide
;
loop_
    _publ_author_name
    _publ_author_address
    'Lo, Kong Mun'
;
Department of Chemistry
University of Malaya
50603 Kuala Lumpur
Malaysia
;
    'Ng, Seik Weng'
;
Department of Chemistry
University of Malaya
50603 Kuala Lumpur
Malaysia
;
data_I
_audit_creation_method     SHELXL97
_chemical_name_systematic
;
Dicyclohexylammonium bromide
;
_chemical_name_common     ?
_chemical_formula_moiety     'C12 H24 N + , Br -'
_chemical_formula_sum     'C12 H24 Br N'
_chemical_formula_iupac     'C12 H24 N + , Br -'
_chemical_formula_weight     262.23
_chemical_melting_point     ?
_symmetry_cell_setting     orthorhombic
_symmetry_space_group_name_H-M     'F d d 2'
_symmetry_space_group_name_Hall     'F 2 -2d'
loop_
    _symmetry_equiv_pos_as_xyz
    'x, y, z'
    '-x, -y, z'
    'x+1/4, -y+1/4, z+1/4'
    '-x+1/4, y+1/4, z+1/4'
    'x, y+1/2, z+1/2'
    '-x, -y+1/2, z+1/2'
    'x+1/4, -y+3/4, z+3/4'
    '-x+1/4, y+3/4, z+3/4'
    'x+1/2, y, z+1/2'
    '-x+1/2, -y, z+1/2'
    'x+3/4, -y+1/4, z+3/4'
    '-x+3/4, y+1/4, z+3/4'
    'x+1/2, y+1/2, z'
    '-x+1/2, -y+1/2, z'
    'x+3/4, -y+3/4, z+1/4'
    '-x+3/4, y+3/4, z+1/4'
_cell_length_a     24.1258(4)
_cell_length_b     39.3926(7)
_cell_length_c     5.48780(10)
_cell_angle_alpha     90.00
_cell_angle_beta     90.00
_cell_angle_gamma     90.00
_cell_volume     5215.49(16)
_cell_formula_units_Z     16
_cell_measurement_reflns_used     3733
_cell_measurement_theta_min     2.7
_cell_measurement_theta_max     23.5
_cell_measurement_temperature     100(2)
_exptl_crystal_description     prism
_exptl_crystal_colour     colourless
_exptl_crystal_size_max     0.40
_exptl_crystal_size_mid     0.02
_exptl_crystal_size_min     0.02
_exptl_crystal_density_diffrn     1.336
_exptl_crystal_density_meas     ?
_exptl_crystal_density_method     'not measured'
_exptl_crystal_F_000     2208
_exptl_absorpt_coefficient_mu     3.121
_exptl_absorpt_correction_type     multi-scan
_exptl_absorpt_process_details     '(SADABS; Sheldrick, 1996)'
_exptl_absorpt_correction_T_min     0.3683
_exptl_absorpt_correction_T_max     0.9402
_diffrn_ambient_temperature     100(2)
_diffrn_radiation_type     MoK\a
_diffrn_radiation_wavelength     0.71073
_diffrn_radiation_source     'fine-focus sealed tube'
_diffrn_radiation_monochromator     graphite
_diffrn_measurement_device_type     'Bruker SMART APEXII'
_diffrn_measurement_method     \w
_diffrn_detector_area_resol_mean     ?
_diffrn_reflns_number     15058
_diffrn_reflns_av_R_equivalents     0.0485
_diffrn_reflns_av_sigmaI/netI     0.0396
_diffrn_reflns_theta_min     1.98
_diffrn_reflns_theta_max     27.50
_diffrn_reflns_theta_full     27.50
_diffrn_measured_fraction_theta_max     1.000
_diffrn_measured_fraction_theta_full     1.000
_diffrn_reflns_limit_h_min     -31
_diffrn_reflns_limit_h_max     31
_diffrn_reflns_limit_k_min     -50
_diffrn_reflns_limit_k_max     50
_diffrn_reflns_limit_l_min     -7
_diffrn_reflns_limit_l_max     6
_diffrn_standards_number     0
_diffrn_standards_interval_count     .
_diffrn_standards_interval_time     .
_diffrn_standards_decay_%     ?
_reflns_number_total     2961
_reflns_number_gt     2483
_reflns_threshold_expression     I>2\s(I)
_refine_ls_structure_factor_coef     Fsqd
_refine_ls_matrix_type     full
_refine_ls_R_factor_all     0.0486
_refine_ls_R_factor_gt     0.0345
_refine_ls_wR_factor_gt     0.0960
_refine_ls_wR_factor_ref     0.1392
_refine_ls_goodness_of_fit_ref     0.981
_refine_ls_restrained_S_all     0.981
_refine_ls_number_reflns     2961
_refine_ls_number_parameters     127
_refine_ls_number_restraints     1
_refine_ls_hydrogen_treatment     constr
_refine_ls_weighting_scheme     calc
_refine_ls_weighting_details
              'calc w = 1/[\s^2^(Fo^2^)+(0.1P)^2^+10P] where P=(Fo^2^+2Fc^2^)/3'
_atom_sites_solution_hydrogens     geom
_atom_sites_solution_primary     direct
_atom_sites_solution_secondary     difmap
_refine_ls_shift/su_max     0.001
_refine_ls_shift/su_mean     0.008
_refine_diff_density_max     0.672
_refine_diff_density_min     -0.556
_refine_ls_extinction_method     none
_refine_ls_extinction_coef     ?
_refine_ls_abs_structure_details     'Flack (1983), with 1311 Friedel pairs'
_refine_ls_abs_structure_Flack     0.01(2)
loop_
    _atom_type_symbol
    _atom_type_description
    _atom_type_scat_dispersion_real
    _atom_type_scat_dispersion_imag
    _atom_type_scat_source
    'C' 'C' 0.0033 0.0016
                         'International Tables Vol C Tables 4.2.6.8 and 6.1.1.4'
    'H' 'H' 0.0000 0.0000
                         'International Tables Vol C Tables 4.2.6.8 and 6.1.1.4'
    'N' 'N' 0.0061 0.0033
                         'International Tables Vol C Tables 4.2.6.8 and 6.1.1.4'
    'Br' 'Br' -0.2901 2.4595
                         'International Tables Vol C Tables 4.2.6.8 and 6.1.1.4'
_computing_data_collection     'APEX2 (Bruker, 2007)'
_computing_cell_refinement     'SAINT (Bruker, 2007)'
_computing_data_reduction     'SAINT (Bruker, 2007)'
_computing_structure_solution     'SHELXS97 (Sheldrick, 2008)'
_computing_structure_refinement     'SHELXL97 (Sheldrick, 2008)'
_computing_molecular_graphics     'X-SEED (Barbour, 2001)'
_computing_publication_material     'publCIF (Westrip, 2008)'
loop_
    _atom_site_type_symbol
    _atom_site_label
    _atom_site_fract_x
    _atom_site_fract_y
    _atom_site_fract_z
    _atom_site_U_iso_or_equiv
    _atom_site_adp_type
    _atom_site_calc_flag
    _atom_site_refinement_flags
    _atom_site_occupancy
    _atom_site_disorder_assembly
    _atom_site_disorder_group
    Br Br1 0.057495(18) 0.153140(12) 0.50000(6) 0.03906(17) Uani d . 1 . .
    N N1 -0.01800(15) 0.14541(8) 1.0006(10) 0.0288(7) Uani d . 1 . .
    H H11 0.0030 0.1479 1.1305 0.035 Uiso calc R 1 . .
    H H12 0.0036 0.1475 0.8724 0.035 Uiso calc R 1 . .
    C C1 -0.05883(19) 0.17402(9) 0.9961(13) 0.0304(8) Uani d . 1 . .
    H H1 -0.0854 0.1705 0.8584 0.037 Uiso calc R 1 . .
    C C2 -0.0271(3) 0.20707(12) 0.9555(13) 0.0493(16) Uani d . 1 . .
    H H2A -0.0068 0.2059 0.7988 0.059 Uiso calc R 1 . .
    H H2B 0.0004 0.2102 1.0875 0.059 Uiso calc R 1 . .
    C C3 -0.0668(4) 0.23723(14) 0.9517(13) 0.060(2) Uani d . 1 . .
    H H3A -0.0454 0.2585 0.9340 0.072 Uiso calc R 1 . .
    H H3B -0.0919 0.2352 0.8098 0.072 Uiso calc R 1 . .
    C C4 -0.1006(3) 0.23867(14) 1.1826(12) 0.0534(17) Uani d . 1 . .
    H H4A -0.0758 0.2438 1.3216 0.064 Uiso calc R 1 . .
    H H4B -0.1280 0.2573 1.1697 0.064 Uiso calc R 1 . .
    C C5 -0.1307(2) 0.20596(13) 1.2315(17) 0.0496(14) Uani d . 1 . .
    H H5A -0.1592 0.2024 1.1044 0.060 Uiso calc R 1 . .
    H H5B -0.1498 0.2075 1.3909 0.060 Uiso calc R 1 . .
    C C6 -0.0908(2) 0.17545(11) 1.2338(15) 0.0428(12) Uani d . 1 . .
    H H6A -0.0646 0.1776 1.3718 0.051 Uiso calc R 1 . .
    H H6B -0.1121 0.1542 1.2557 0.051 Uiso calc R 1 . .
    C C7 -0.04080(18) 0.10966(10) 1.0028(13) 0.0317(9) Uani d . 1 . .
    H H7 -0.0664 0.1068 1.1448 0.038 Uiso calc R 1 . .
    C C8 0.0077(2) 0.08534(12) 1.0283(12) 0.0442(13) Uani d . 1 . .
    H H8A 0.0272 0.0898 1.1839 0.053 Uiso calc R 1 . .
    H H8B 0.0343 0.0892 0.8937 0.053 Uiso calc R 1 . .
    C C9 -0.0117(3) 0.04860(12) 1.0227(15) 0.0514(15) Uani d . 1 . .
    H H9A -0.0363 0.0442 1.1637 0.062 Uiso calc R 1 . .
    H H9B 0.0207 0.0333 1.0359 0.062 Uiso calc R 1 . .
    C C10 -0.0429(3) 0.04108(12) 0.7870(14) 0.0489(16) Uani d . 1 . .
    H H10A -0.0173 0.0432 0.6469 0.059 Uiso calc R 1 . .
    H H10B -0.0570 0.0175 0.7907 0.059 Uiso calc R 1 . .
    C C11 -0.0911(2) 0.06546(12) 0.7555(15) 0.0438(12) Uani d . 1 . .
    H H11A -0.1185 0.0614 0.8864 0.053 Uiso calc R 1 . .
    H H11B -0.1094 0.0609 0.5976 0.053 Uiso calc R 1 . .
    C C12 -0.0729(2) 0.10264(11) 0.7628(15) 0.0404(11) Uani d . 1 . .
    H H12A -0.1058 0.1176 0.7536 0.048 Uiso calc R 1 . .
    H H12B -0.0488 0.1076 0.6212 0.048 Uiso calc R 1 . .
loop_
    _atom_site_aniso_label
    _atom_site_aniso_U_11
    _atom_site_aniso_U_22
    _atom_site_aniso_U_33
    _atom_site_aniso_U_12
    _atom_site_aniso_U_13
    _atom_site_aniso_U_23
    Br1 0.0308(2) 0.0537(3) 0.0327(2) -0.0001(2) 0.0004(2) -0.0078(2)
    N1 0.0362(18) 0.0267(16) 0.0236(17) 0.0004(13) -0.003(2) -0.003(2)
    C1 0.038(2) 0.0261(17) 0.0277(19) 0.0028(17) -0.003(2) -0.007(3)
    C2 0.062(3) 0.028(2) 0.058(4) -0.002(2) 0.023(3) -0.002(2)
    C3 0.104(5) 0.031(2) 0.044(4) 0.008(3) 0.015(4) 0.002(2)
    C4 0.067(4) 0.038(3) 0.056(4) 0.010(3) 0.015(3) -0.010(3)
    C5 0.042(3) 0.042(3) 0.065(4) 0.007(2) 0.004(4) -0.013(3)
    C6 0.032(2) 0.030(2) 0.066(4) 0.0003(17) 0.014(3) -0.006(3)
    C7 0.037(2) 0.0227(17) 0.036(2) -0.0002(15) 0.000(3) -0.005(2)
    C8 0.052(3) 0.039(2) 0.042(3) 0.012(2) -0.023(3) -0.013(3)
    C9 0.070(4) 0.029(2) 0.055(4) 0.010(2) -0.025(4) 0.000(3)
    C10 0.055(3) 0.026(2) 0.066(5) 0.005(2) -0.020(3) -0.013(3)
    C11 0.046(3) 0.032(2) 0.053(3) 0.0006(19) -0.014(4) -0.013(3)
    C12 0.042(2) 0.027(2) 0.052(3) -0.0005(18) -0.018(3) -0.002(3)
loop_
    _geom_bond_atom_site_label_1
    _geom_bond_atom_site_label_2
    _geom_bond_site_symmetry_2
    _geom_bond_distance
    _geom_bond_publ_flag
    N1 C1 . 1.497(5) ?
    N1 C7 . 1.512(5) ?
    N1 H11 . 0.88 ?
    N1 H12 . 0.88 ?
    C1 C6 . 1.517(10) ?
    C1 C2 . 1.527(6) ?
    C1 H1 . 1.00 ?
    C2 C3 . 1.527(8) ?
    C2 H2A . 0.99 ?
    C2 H2B . 0.99 ?
    C3 C4 . 1.508(9) ?
    C3 H3A . 0.99 ?
    C3 H3B . 0.99 ?
    C4 C5 . 1.503(9) ?
    C4 H4A . 0.99 ?
    C4 H4B . 0.99 ?
    C5 C6 . 1.540(6) ?
    C5 H5A . 0.99 ?
    C5 H5B . 0.99 ?
    C6 H6A . 0.99 ?
    C6 H6B . 0.99 ?
    C7 C8 . 1.520(7) ?
    C7 C12 . 1.552(9) ?
    C7 H7 . 1.00 ?
    C8 C9 . 1.522(7) ?
    C8 H8A . 0.99 ?
    C8 H8B . 0.99 ?
    C9 C10 . 1.525(10) ?
    C9 H9A . 0.99 ?
    C9 H9B . 0.99 ?
    C10 C11 . 1.517(7) ?
    C10 H10A . 0.99 ?
    C10 H10B . 0.99 ?
    C11 C12 . 1.529(6) ?
    C11 H11A . 0.99 ?
    C11 H11B . 0.99 ?
    C12 H12A . 0.99 ?
    C12 H12B . 0.99 ?
loop_
    _geom_angle_atom_site_label_1
    _geom_angle_atom_site_label_2
    _geom_angle_atom_site_label_3
    _geom_angle_site_symmetry_1
    _geom_angle_site_symmetry_3
    _geom_angle
    _geom_angle_publ_flag
    C1 N1 C7 . . 117.5(3) ?
    C1 N1 H11 . . 107.9 ?
    C7 N1 H11 . . 107.9 ?
    C1 N1 H12 . . 107.9 ?
    C7 N1 H12 . . 107.9 ?
    H11 N1 H12 . . 107.2 ?
    N1 C1 C6 . . 110.4(5) ?
    N1 C1 C2 . . 108.3(4) ?
    C6 C1 C2 . . 110.4(4) ?
    N1 C1 H1 . . 109.2 ?
    C6 C1 H1 . . 109.2 ?
    C2 C1 H1 . . 109.2 ?
    C1 C2 C3 . . 110.5(5) ?
    C1 C2 H2A . . 109.5 ?
    C3 C2 H2A . . 109.5 ?
    C1 C2 H2B . . 109.5 ?
    C3 C2 H2B . . 109.5 ?
    H2A C2 H2B . . 108.1 ?
    C4 C3 C2 . . 111.0(5) ?
    C4 C3 H3A . . 109.4 ?
    C2 C3 H3A . . 109.4 ?
    C4 C3 H3B . . 109.4 ?
    C2 C3 H3B . . 109.4 ?
    H3A C3 H3B . . 108.0 ?
    C5 C4 C3 . . 112.3(5) ?
    C5 C4 H4A . . 109.1 ?
    C3 C4 H4A . . 109.1 ?
    C5 C4 H4B . . 109.1 ?
    C3 C4 H4B . . 109.1 ?
    H4A C4 H4B . . 107.9 ?
    C4 C5 C6 . . 111.6(5) ?
    C4 C5 H5A . . 109.3 ?
    C6 C5 H5A . . 109.3 ?
    C4 C5 H5B . . 109.3 ?
    C6 C5 H5B . . 109.3 ?
    H5A C5 H5B . . 108.0 ?
    C1 C6 C5 . . 109.9(6) ?
    C1 C6 H6A . . 109.7 ?
    C5 C6 H6A . . 109.7 ?
    C1 C6 H6B . . 109.7 ?
    C5 C6 H6B . . 109.7 ?
    H6A C6 H6B . . 108.2 ?
    N1 C7 C8 . . 107.9(4) ?
    N1 C7 C12 . . 109.9(5) ?
    C8 C7 C12 . . 110.5(4) ?
    N1 C7 H7 . . 109.5 ?
    C8 C7 H7 . . 109.5 ?
    C12 C7 H7 . . 109.5 ?
    C7 C8 C9 . . 111.1(4) ?
    C7 C8 H8A . . 109.4 ?
    C9 C8 H8A . . 109.4 ?
    C7 C8 H8B . . 109.4 ?
    C9 C8 H8B . . 109.4 ?
    H8A C8 H8B . . 108.0 ?
    C8 C9 C10 . . 110.7(5) ?
    C8 C9 H9A . . 109.5 ?
    C10 C9 H9A . . 109.5 ?
    C8 C9 H9B . . 109.5 ?
    C10 C9 H9B . . 109.5 ?
    H9A C9 H9B . . 108.1 ?
    C11 C10 C9 . . 110.6(5) ?
    C11 C10 H10A . . 109.5 ?
    C9 C10 H10A . . 109.5 ?
    C11 C10 H10B . . 109.5 ?
    C9 C10 H10B . . 109.5 ?
    H10A C10 H10B . . 108.1 ?
    C10 C11 C12 . . 112.6(4) ?
    C10 C11 H11A . . 109.1 ?
    C12 C11 H11A . . 109.1 ?
    C10 C11 H11B . . 109.1 ?
    C12 C11 H11B . . 109.1 ?
    H11A C11 H11B . . 107.8 ?
    C11 C12 C7 . . 109.6(5) ?
    C11 C12 H12A . . 109.7 ?
    C7 C12 H12A . . 109.7 ?
    C11 C12 H12B . . 109.7 ?
    C7 C12 H12B . . 109.7 ?
    H12A C12 H12B . . 108.2 ?
loop_
    _geom_torsion_atom_site_label_1
    _geom_torsion_atom_site_label_2
    _geom_torsion_atom_site_label_3
    _geom_torsion_atom_site_label_4
    _geom_torsion_site_symmetry_1
    _geom_torsion_site_symmetry_2
    _geom_torsion_site_symmetry_3
    _geom_torsion_site_symmetry_4
    _geom_torsion
    _geom_torsion_publ_flag
    C7 N1 C1 C6 . . . . 67.5(6) ?
    C7 N1 C1 C2 . . . . -171.5(6) ?
    N1 C1 C2 C3 . . . . -179.5(5) ?
    C6 C1 C2 C3 . . . . -58.5(7) ?
    C1 C2 C3 C4 . . . . 56.2(8) ?
    C2 C3 C4 C5 . . . . -54.5(8) ?
    C3 C4 C5 C6 . . . . 54.4(9) ?
    N1 C1 C6 C5 . . . . 177.4(4) ?
    C2 C1 C6 C5 . . . . 57.6(6) ?
    C4 C5 C6 C1 . . . . -55.7(8) ?
    C1 N1 C7 C8 . . . . -175.4(6) ?
    C1 N1 C7 C12 . . . . 64.0(6) ?
    N1 C7 C8 C9 . . . . -177.9(6) ?
    C12 C7 C8 C9 . . . . -57.7(7) ?
    C7 C8 C9 C10 . . . . 57.9(8) ?
    C8 C9 C10 C11 . . . . -56.1(8) ?
    C9 C10 C11 C12 . . . . 55.9(9) ?
    C10 C11 C12 C7 . . . . -55.3(8) ?
    N1 C7 C12 C11 . . . . 174.6(4) ?
    C8 C7 C12 C11 . . . . 55.6(7) ?
loop_
    _geom_hbond_atom_site_label_D
    _geom_hbond_atom_site_label_H
    _geom_hbond_atom_site_label_A
    _geom_hbond_site_symmetry_A
    _geom_hbond_distance_DH
    _geom_hbond_distance_HA
    _geom_hbond_distance_DA
    _geom_hbond_angle_DHA
    _geom_hbond_publ_flag
    N1 H11 Br1 1_556 0.88 2.43 3.305(5) 177 yes
    N1 H12 Br1 . 0.88 2.43 3.310(5) 176 yes
