# Supplementary material for: Dicyclo­hexyl­ammonium bromide
Source: Acta Crystallogr Sect E Struct Rep Online. 2008 Jul 31;64(Pt 8):o1624. doi: 10.1107/S1600536808023155 (PMC2962233; doi:10.1107/S1600536808023155)
Supplement: Supplementary file 2 [file e-64-o1624-Isup2.hkl]

# 
# h,k,l, Fc-squared, Fo-squared, sigma(Fo-squared) and status flag 
# 
data_I
_shelx_title '  Fdd2' 
_shelx_refln_list_code          4 
_shelx_F_calc_maximum      547.22 
_exptl_crystal_F_000      2208.00 
_reflns_d_resolution_high  0.7697 
 
loop_ 
 _symmetry_equiv_pos_as_xyz 
 'x, y, z' 
 '-x, -y, z' 
 'x+1/4, -y+1/4, z+1/4' 
 '-x+1/4, y+1/4, z+1/4' 
 'x, y+1/2, z+1/2' 
 '-x, -y+1/2, z+1/2' 
 'x+1/4, -y+3/4, z+3/4' 
 '-x+1/4, y+3/4, z+3/4' 
 'x+1/2, y, z+1/2' 
 '-x+1/2, -y, z+1/2' 
 'x+3/4, -y+1/4, z+3/4' 
 '-x+3/4, y+1/4, z+3/4' 
 'x+1/2, y+1/2, z' 
 '-x+1/2, -y+1/2, z' 
 'x+3/4, -y+3/4, z+1/4' 
 '-x+3/4, y+3/4, z+1/4' 
 
_cell_length_a    24.1258 
_cell_length_b    39.3926 
_cell_length_c     5.4878 
_cell_angle_alpha  90.000 
_cell_angle_beta   90.000 
_cell_angle_gamma  90.000 
 
_shelx_F_squared_multiplier     1.000 
 
loop_ 
 _refln_index_h 
 _refln_index_k 
 _refln_index_l 
 _refln_F_squared_calc 
 _refln_F_squared_meas 
 _refln_F_squared_sigma 
 _refln_observed_status 
   1   1  -7      627.50      720.59    424.30 o 
   3   1  -7     2846.46     3454.84    377.95 o 
   5   1  -7     2759.14     3268.36    327.68 o 
   1   3  -7     1226.76     1441.56    327.83 o 
   3   3  -7      787.26      835.38    272.96 o 
   5   3  -7     1122.55      989.31    282.70 o 
   1   5  -7      242.91     -384.20    288.74 o 
   3   5  -7     4940.56     4548.90    334.62 o 
   5   5  -7     4397.48     5358.47    352.41 o 
   1   7  -7      961.79     1219.90    308.75 o 
   3   7  -7     1309.01     1330.28    305.20 o 
   1   9  -7     1596.78     1747.91    383.54 o 
   2   0  -6    16836.44    17904.28   1219.53 o 
   6   0  -6     2193.67     2581.40    368.66 o 
  10   0  -6    11107.91    12373.01    866.15 o 
  14   0  -6      630.77      556.84    379.55 o 
   0   2  -6     2864.40     2964.97    406.63 o 
   2   2  -6     6096.06     7577.37    362.53 o 
   4   2  -6      405.34      233.34    209.51 o 
   6   2  -6     4312.56     4789.78    299.71 o 
   8   2  -6     2083.13     2613.08    265.86 o 
  10   2  -6     3821.55     4015.38    299.09 o 
  12   2  -6      128.57       79.16    247.46 o 
  14   2  -6     5661.16     5906.19    441.35 o 
  16   2  -6      701.69      660.19    289.18 o 
   2   4  -6     8711.34     9019.40    374.05 o 
   4   4  -6     3594.59     4450.98    280.98 o 
   6   4  -6     1097.95     1302.96    245.95 o 
   8   4  -6      314.78      356.48    234.96 o 
  10   4  -6     6790.56     7448.69    368.41 o 
  12   4  -6     3958.37     4092.40    320.43 o 
  14   4  -6      306.17      226.43    262.65 o 
  16   4  -6     1217.92     1370.34    308.45 o 
   0   6  -6    14873.68    15653.36    694.44 o 
   2   6  -6      869.66      833.73    228.15 o 
   4   6  -6      589.66      567.65    212.45 o 
   6   6  -6     1802.90     1835.98    254.29 o 
   8   6  -6    11392.19    11691.40    416.17 o 
  10   6  -6     1634.68     1887.84    274.56 o 
  12   6  -6      641.33      588.16    253.36 o 
  14   6  -6     2429.56     2528.23    304.34 o 
  16   6  -6     5636.16     5921.06    375.25 o 
   2   8  -6      463.03      554.72    220.19 o 
   4   8  -6    10352.73    11763.68    387.23 o 
   6   8  -6      124.96      230.63    219.04 o 
   8   8  -6      287.90      322.39    229.74 o 
  10   8  -6       90.32      251.67    233.41 o 
  12   8  -6     7576.80     8212.42    381.69 o 
  14   8  -6      324.12      401.77    264.60 o 
  16   8  -6     3445.56     3782.97    348.41 o 
   0  10  -6    17378.22    20697.33    804.44 o 
   2  10  -6      503.01      486.43    221.02 o 
   4  10  -6      305.79      357.69    221.40 o 
   6  10  -6      481.51      527.62    227.44 o 
   8  10  -6     7691.08     8382.23    473.19 o 
  10  10  -6      132.73     -277.73    230.49 o 
  12  10  -6      742.25      866.21    254.69 o 
  14  10  -6      145.34     -105.69    259.82 o 
   2  12  -6     2041.35     2214.54    399.96 o 
   4  12  -6     9515.40    10282.72    565.98 o 
   6  12  -6     1311.39     1028.81    209.72 o 
   8  12  -6      334.18      626.82    236.74 o 
  10  12  -6     3275.35     3396.81    299.85 o 
  12  12  -6     7301.56     8231.37    385.69 o 
  14  12  -6      258.60      128.51    268.54 o 
   0  14  -6     3144.85     3329.81    356.57 o 
   2  14  -6     2232.12     3022.40    271.74 o 
   4  14  -6      370.13      488.55    237.65 o 
   6  14  -6     4994.42     5854.67    288.76 o 
   8  14  -6     2066.90     2669.64    295.52 o 
  10  14  -6     1131.89     1217.18    262.61 o 
  12  14  -6       13.56       82.40    225.08 o 
  14  14  -6     2737.23     2782.91    277.47 o 
   2  16  -6     6389.92     6383.25    336.20 o 
   4  16  -6     1806.93     1588.65    235.54 o 
   6  16  -6     2101.10     2631.46    244.16 o 
   8  16  -6      196.68      316.24    238.54 o 
  10  16  -6     4177.28     4653.07    316.20 o 
  12  16  -6     1436.80     1715.72    256.69 o 
   0  18  -6      372.82       10.20    303.80 o 
   2  18  -6     4679.63     5005.46    301.00 o 
   4  18  -6       22.89     -172.71    204.17 o 
   6  18  -6     5590.00     6715.13    302.19 o 
   8  18  -6      256.24      341.42    246.34 o 
  10  18  -6     1702.12     1721.57    348.22 o 
  12  18  -6      285.09      182.28    245.67 o 
   2  20  -6     5210.41     5837.01    307.19 o 
   4  20  -6     1540.13     1416.50    278.39 o 
   6  20  -6      871.17     1150.41    219.01 o 
   8  20  -6      135.23      152.15    269.76 o 
  10  20  -6     1573.36     1741.23    316.34 o 
   0  22  -6     2455.02     3247.82    389.12 o 
   2  22  -6     1903.65     1806.19    317.52 o 
   4  22  -6      189.89      304.52    262.05 o 
   6  22  -6     2377.08     2888.88    280.58 o 
   8  22  -6     3348.19     2861.57    328.55 o 
  10  22  -6     2626.45     1993.78    404.80 o 
   2  24  -6     1072.82      904.50    297.17 o 
   4  24  -6     4338.96     4493.26    406.27 o 
   6  24  -6       22.98      256.76    257.38 o 
   8  24  -6      179.63      539.98    289.64 o 
   0  26  -6     5605.01     7405.46    592.71 o 
   2  26  -6      136.61     -261.03    244.08 o 
   4  26  -6       45.74      282.91    266.63 o 
   1   1  -5     3759.20     3607.55    248.11 o 
   3   1  -5    14062.03    15534.33    432.39 o 
   5   1  -5    22453.89    24287.65    461.29 o 
   7   1  -5     4439.36     4851.64    228.13 o 
   9   1  -5     3413.95     4170.58    259.20 o 
  11   1  -5     5547.44     5646.85    293.87 o 
  13   1  -5     5537.15     6058.09    372.19 o 
  15   1  -5     4704.91     4896.67    311.84 o 
  17   1  -5     2178.36     2495.37    284.85 o 
  19   1  -5     2218.09     2321.17    326.40 o 
  21   1  -5     3848.17     4374.03    351.51 o 
   1   3  -5     7036.84     7698.51    308.08 o 
   3   3  -5     3461.74     4809.48    263.50 o 
   5   3  -5     1457.96     1524.52    174.83 o 
   7   3  -5    12129.19    13022.48    436.58 o 
   9   3  -5     8625.75     8619.06    328.46 o 
  11   3  -5     5242.19     5652.89    296.65 o 
  13   3  -5      688.96      503.78    225.02 o 
  15   3  -5     3900.55     4507.38    304.29 o 
  17   3  -5     5283.48     5821.04    333.20 o 
  19   3  -5     3298.02     3715.58    329.15 o 
  21   3  -5      957.29     1287.90    307.22 o 
   1   5  -5     1641.74     1493.80    208.25 o 
   3   5  -5    10066.57    10895.36    376.33 o 
   5   5  -5    24273.46    25716.68    692.96 o 
   7   5  -5     4657.85     4407.69    232.61 o 
   9   5  -5       35.33       58.23    190.72 o 
  11   5  -5     5326.40     4860.94    279.40 o 
  13   5  -5     9748.65    10480.91    374.17 o 
  15   5  -5     2519.77     2623.17    286.80 o 
  17   5  -5       13.22     -146.33    233.20 o 
  19   5  -5     2112.28     2451.68    317.43 o 
  21   5  -5     4623.29     4794.79    353.93 o 
   1   7  -5     8634.77     9833.72    346.15 o 
   3   7  -5     6072.74     6945.00    283.40 o 
   5   7  -5     6225.33     5479.00    227.06 o 
   7   7  -5     9457.60    10998.41    313.71 o 
   9   7  -5     5962.17     5732.26    286.15 o 
  11   7  -5     4689.49     5038.12    280.05 o 
  13   7  -5     1611.12     1692.01    247.40 o 
  15   7  -5     5886.09     5974.01    325.91 o 
  17   7  -5     3416.70     3608.43    304.80 o 
  19   7  -5     4737.80     4695.97    352.83 o 
  21   7  -5     2260.11     2368.60    320.83 o 
   1   9  -5     6085.09     6062.41    285.67 o 
   3   9  -5     9291.61    10309.95    334.62 o 
   5   9  -5     9400.45    10143.27    313.73 o 
   7   9  -5     4474.31     5154.44    239.79 o 
   9   9  -5     6272.69     6865.78    308.16 o 
  11   9  -5     3201.72     3795.38    267.41 o 
  13   9  -5     3078.79     3528.91    278.98 o 
  15   9  -5     2222.74     2520.73    310.68 o 
  17   9  -5     1561.46     1481.81    268.75 o 
  19   9  -5     2357.66     2560.58    309.48 o 
  21   9  -5     3032.15     2896.01    332.30 o 
   1  11  -5     5097.72     5588.84    275.64 o 
   3  11  -5     7664.96     8124.58    303.52 o 
   5  11  -5     8610.81     8806.02    281.77 o 
   7  11  -5     5038.32     5370.59    241.92 o 
   9  11  -5     3910.35     3622.43    251.92 o 
  11  11  -5     5113.70     4860.05    290.65 o 
  13  11  -5     4906.76     5511.35    305.23 o 
  15  11  -5     4289.45     4679.03    309.34 o 
  17  11  -5      920.69      861.70    255.85 o 
  19  11  -5     1661.16     1280.07    289.06 o 
  21  11  -5     5473.31     5795.90    384.15 o 
   1  13  -5    10121.55    11955.30    370.77 o 
   3  13  -5     4121.81     4666.14    346.54 o 
   5  13  -5     1383.53     1541.84    194.53 o 
   7  13  -5     7500.19     7836.08    289.10 o 
   9  13  -5    13757.85    14812.42    377.79 o 
  11  13  -5     7453.02     7540.00    326.74 o 
  13  13  -5      309.82      224.05    219.67 o 
  15  13  -5     2006.54     1715.25    257.01 o 
  17  13  -5     3325.03     3304.62    299.71 o 
  19  13  -5     5850.32     6279.42    397.26 o 
   1  15  -5     1527.18     1750.58    207.53 o 
   3  15  -5     3506.75     3632.48    219.87 o 
   5  15  -5     6162.46     6942.16    252.38 o 
   7  15  -5     3044.65     3114.70    236.42 o 
   9  15  -5      303.91      221.65    157.97 o 
  11  15  -5     3185.40     3986.65    305.05 o 
  13  15  -5     5397.45     5461.51    316.22 o 
  15  15  -5     1553.60     1425.29    252.95 o 
  17  15  -5      117.84      138.93    254.61 o 
  19  15  -5     1069.05     1061.28    283.93 o 
   1  17  -5     7251.19     7886.03    306.20 o 
   3  17  -5     5857.88     7241.64    277.69 o 
   5  17  -5     6825.67     8366.62    292.35 o 
   7  17  -5     7589.07     7155.66    280.25 o 
   9  17  -5     7052.25     6821.80    302.47 o 
  11  17  -5     5748.41     6618.81    293.51 o 
  13  17  -5     2144.73     2354.01    238.86 o 
  15  17  -5     2690.65     2554.46    253.10 o 
  17  17  -5     3117.50     3319.63    287.90 o 
  19  17  -5     3892.56     4297.07    373.93 o 
   1  19  -5     5302.61     4973.78    254.26 o 
   3  19  -5     2280.22     2573.52    219.21 o 
   5  19  -5     1753.32     2447.32    188.64 o 
   7  19  -5     6154.88     5964.73    249.53 o 
   9  19  -5     4521.07     4642.28    242.05 o 
  11  19  -5     1274.83      964.95    169.49 o 
  13  19  -5     1208.36     1456.52    232.26 o 
  15  19  -5     1763.53     2472.08    278.20 o 
  17  19  -5     3317.15     3611.03    413.88 o 
  19  19  -5     1857.40     2034.29    307.36 o 
   1  21  -5      321.01      519.73    174.65 o 
   3  21  -5     5675.60     6197.37    269.34 o 
   5  21  -5    10204.91    11234.14    307.38 o 
   7  21  -5     1376.37     1359.40    205.18 o 
   9  21  -5      711.49      537.15    196.34 o 
  11  21  -5     3651.95     4073.97    284.64 o 
  13  21  -5     2860.14     3451.78    283.84 o 
  15  21  -5      579.15      750.86    254.03 o 
  17  21  -5      558.44      485.70    286.33 o 
   1  23  -5     6421.89     7516.49    276.49 o 
   3  23  -5      924.94      799.25    225.50 o 
   5  23  -5       56.01     -186.83    182.57 o 
   7  23  -5     5931.73     6676.83    280.39 o 
   9  23  -5     4720.22     5240.23    391.16 o 
  11  23  -5     3925.47     3897.73    291.01 o 
  13  23  -5      134.83       53.68    226.29 o 
  15  23  -5     3065.45     3311.01    305.46 o 
  17  23  -5     3498.44     3396.24    317.40 o 
   1  25  -5     2031.07     2561.85    453.77 o 
   3  25  -5     4305.35     5190.03    337.41 o 
   5  25  -5     4993.77     5910.67    252.55 o 
   7  25  -5     1779.99     2164.10    221.95 o 
   9  25  -5     1936.38     2371.55    233.89 o 
  11  25  -5     1065.07     1120.07    219.42 o 
  13  25  -5     2118.17     2519.09    278.29 o 
  15  25  -5      306.21      361.32    261.44 o 
   1  27  -5     1727.78     1968.17    229.21 o 
   3  27  -5     1032.30     1430.57    265.09 o 
   5  27  -5     1338.54     1421.34    216.04 o 
   7  27  -5     2315.71     2526.46    251.44 o 
   9  27  -5      974.24      657.38    250.28 o 
  11  27  -5      869.45      727.05    245.73 o 
  13  27  -5     1288.34     1724.44    278.44 o 
  15  27  -5     3386.74     3792.27    347.89 o 
   1  29  -5     4368.39     5092.89    277.69 o 
   3  29  -5     4134.23     5279.13    350.66 o 
   5  29  -5     2880.87     3053.08    241.59 o 
   7  29  -5     3403.14     4634.10    299.85 o 
   9  29  -5     3217.75     3499.72    323.89 o 
  11  29  -5     2276.96     2485.94    309.41 o 
  13  29  -5      547.72      210.76    309.37 o 
   1  31  -5     1103.64     1194.16    251.32 o 
   3  31  -5     1043.16      980.49    246.76 o 
   5  31  -5     1440.85     2122.06    238.22 o 
   7  31  -5     1118.31      822.71    261.24 o 
   9  31  -5     1011.17      798.82    246.87 o 
  11  31  -5      281.53      -67.34    268.76 o 
   1  33  -5     1291.71     2056.23    315.90 o 
   3  33  -5     1831.01     2727.93    573.33 o 
   5  33  -5      232.46      115.13    257.05 o 
   7  33  -5     1767.86     2051.73    305.15 o 
   9  33  -5     2072.46     2415.43    303.08 o 
   1  35  -5     1542.24     1589.04    391.52 o 
   3  35  -5     2300.12     1882.31    397.83 o 
   5  35  -5     1282.02     2147.97    403.36 o 
   0   0  -4   186362.61   208654.53   6445.44 o 
   4   0  -4     6639.04     7079.09    355.46 o 
   8   0  -4    47666.32    49028.02    953.81 o 
  12   0  -4     3937.82     4752.01    360.72 o 
  16   0  -4    19146.85    17798.44    801.15 o 
  20   0  -4     4441.71     5615.60    467.35 o 
  24   0  -4     5500.06     5196.31    678.34 o 
   2   2  -4     7330.77     7958.84    291.97 o 
   4   2  -4    18582.78    20500.46    458.48 o 
   6   2  -4     3657.18     3573.95    158.37 o 
   8   2  -4     1216.77      975.68    129.47 o 
  10   2  -4     6725.73     6564.60    271.78 o 
  12   2  -4    31026.97    33624.18    644.42 o 
  14   2  -4      688.11      587.78    191.29 o 
  16   2  -4     7340.08     7137.33    317.03 o 
  18   2  -4     2049.51     2018.99    242.52 o 
  20   2  -4    10431.08    10768.30    402.35 o 
  22   2  -4      142.96     -136.43    241.79 o 
  24   2  -4     2920.16     2547.24    326.75 o 
   0   4  -4    59926.67    64538.98   2197.68 o 
   2   4  -4     8146.93     8795.63    245.52 o 
   4   4  -4     2160.20     2486.59    184.70 o 
   6   4  -4    14290.02    16216.88    311.30 o 
   8   4  -4    27335.14    29099.54    451.36 o 
  10   4  -4     7289.17     7295.18    329.82 o 
  12   4  -4     2586.05     2656.52    229.65 o 
  14   4  -4    10516.82    11530.77    413.79 o 
  16   4  -4     9397.39     9437.81    341.44 o 
  18   4  -4      212.35      350.83    218.27 o 
  20   4  -4     2739.99     2848.63    271.23 o 
  22   4  -4     2882.56     3038.32    301.55 o 
  24   4  -4     3394.01     3580.87    334.03 o 
   2   6  -4    22813.63    24425.23    448.80 o 
   4   6  -4    12566.27    12978.36    367.12 o 
   6   6  -4    12400.86    12790.92    278.54 o 
   8   6  -4      118.08      204.20    116.61 o 
  10   6  -4    26528.52    27439.45    487.70 o 
  12   6  -4     7698.24     7630.49    331.01 o 
  14   6  -4     1915.64     2302.11    229.17 o 
  16   6  -4      978.61      976.51    205.84 o 
  18   6  -4    14862.00    14553.67    450.25 o 
  20   6  -4     1707.47     1953.78    264.57 o 
  22   6  -4      426.75      -10.32    257.96 o 
  24   6  -4     2203.93     1946.71    307.46 o 
   0   8  -4      532.16      468.17    156.66 o 
   2   8  -4    25814.59    28220.86    499.70 o 
   4   8  -4      554.19      600.94    141.25 o 
   6   8  -4    25724.29    28194.03    476.68 o 
   8   8  -4     1846.69     1963.84    164.89 o 
  10   8  -4    11237.63    11119.46    295.78 o 
  12   8  -4     1115.42     1186.10    192.56 o 
  14   8  -4    33548.64    34823.95    682.17 o 
  16   8  -4      315.42      322.35    203.03 o 
  18   8  -4      338.02      446.42    288.05 o 
  20   8  -4       91.52      167.96    243.83 o 
  22   8  -4     5950.15     6238.37    355.87 o 
  24   8  -4      167.60     -214.51    278.35 o 
   2  10  -4    31256.46    32675.46    510.80 o 
   4  10  -4     1390.92     1291.46    147.55 o 
   6  10  -4    10536.03    11029.77    259.95 o 
   8  10  -4     2710.96     3282.18    186.92 o 
  10  10  -4    21257.37    22173.81    427.41 o 
  12  10  -4      290.73      244.75    173.51 o 
  14  10  -4     2949.32     3285.44    246.56 o 
  16  10  -4       40.64      113.87    200.50 o 
  18  10  -4    16431.45    16474.32    472.19 o 
  20  10  -4      631.18      728.64    244.80 o 
  22  10  -4      135.31      126.46    261.63 o 
  24  10  -4       11.47     -378.60    271.62 o 
   0  12  -4    13964.65    13835.00    445.02 o 
   2  12  -4    17884.65    19906.61    323.75 o 
   4  12  -4      118.42       30.54    117.37 o 
   6  12  -4    21437.98    22588.11    386.70 o 
   8  12  -4    18263.20    17434.42    368.48 o 
  10  12  -4     8693.39     9181.15    271.90 o 
  12  12  -4       99.92      111.91    176.34 o 
  14  12  -4    26995.79    26669.40    686.94 o 
  16  12  -4     4970.19     5033.64    286.20 o 
  18  12  -4      106.62      213.83    227.51 o 
  20  12  -4     2385.20     2755.50    283.24 o 
  22  12  -4     4775.47     5191.15    347.96 o 
  24  12  -4     1901.98     1800.47    315.47 o 
   2  14  -4     5909.07     6184.53    177.68 o 
   4  14  -4    22095.85    23031.13    406.28 o 
   6  14  -4     1065.91      867.94    124.21 o 
   8  14  -4     2904.53     3111.13    186.28 o 
  10  14  -4     3527.31     4119.53    206.01 o 
  12  14  -4     9219.58    10332.20    394.59 o 
  14  14  -4      843.43     1010.11    201.29 o 
  16  14  -4     1715.63     1990.53    245.42 o 
  18  14  -4     3444.42     3989.14    282.64 o 
  20  14  -4     3885.49     3721.47    304.19 o 
  22  14  -4      271.30      365.35    269.08 o 
  24  14  -4     2789.75     2579.97    348.44 o 
   0  16  -4    38431.85    40759.37    885.15 o 
   2  16  -4     4499.48     5372.66    174.86 o 
   4  16  -4     1843.24     2151.89    168.93 o 
   6  16  -4     9055.46     9182.46    237.62 o 
   8  16  -4    20304.89    22230.78    474.65 o 
  10  16  -4     3940.49     3207.49    193.63 o 
  12  16  -4     3916.51     4074.19    244.07 o 
  14  16  -4     3404.05     3968.79    257.43 o 
  16  16  -4    13364.53    14083.29    428.36 o 
  18  16  -4      147.79      167.87    227.72 o 
  20  16  -4     1662.96     1885.60    274.51 o 
  22  16  -4     1014.72      937.23    383.33 o 
  24  16  -4     3953.15     3393.60    371.76 o 
   2  18  -4      574.34      791.53    119.53 o 
   4  18  -4    35850.27    36397.79    618.43 o 
   6  18  -4     1928.33     1808.46    150.18 o 
   8  18  -4      213.70      229.56    150.50 o 
  10  18  -4      638.75      590.61    162.74 o 
  12  18  -4    23143.11    23618.06    444.81 o 
  14  18  -4      154.19     -110.85    176.21 o 
  16  18  -4     5682.64     6203.54    294.25 o 
  18  18  -4      573.94      863.21    252.40 o 
  20  18  -4     4822.53     5391.79    375.03 o 
  22  18  -4      199.39       66.38    296.58 o 
   0  20  -4    32762.44    33389.01    626.60 o 
   2  20  -4     1280.76     1127.58    130.39 o 
   4  20  -4     2751.00     2809.78    173.14 o 
   6  20  -4     2676.66     2658.64    167.57 o 
   8  20  -4    11548.22    12382.33    327.66 o 
  10  20  -4     1864.06     2046.90    193.79 o 
  12  20  -4     2914.43     3274.57    273.47 o 
  14  20  -4     1987.19     1934.85    234.19 o 
  16  20  -4     9202.65     9712.90    360.53 o 
  18  20  -4      159.79      203.12    221.54 o 
  20  20  -4      673.46      772.74    253.12 o 
  22  20  -4     1659.93     1991.70    295.96 o 
   2  22  -4     5365.03     6366.02    186.40 o 
   4  22  -4     9671.35    10119.31    276.27 o 
   6  22  -4     5153.80     5342.65    224.21 o 
   8  22  -4      131.34      107.94    157.21 o 
  10  22  -4     9004.98    10260.83    339.74 o 
  12  22  -4    10460.05    11047.22    371.72 o 
  14  22  -4      194.90       12.65    198.73 o 
  16  22  -4     4073.99     4184.38    312.62 o 
  18  22  -4     2233.12     2097.49    263.38 o 
  20  22  -4     1858.80     2442.48    299.88 o 
  22  22  -4        7.16      224.73    269.98 o 
   0  24  -4     6129.98     7206.72    281.08 o 
   2  24  -4     7626.70     8667.76    252.93 o 
   4  24  -4      213.73      217.69    136.84 o 
   6  24  -4    10717.19    11208.23    341.82 o 
   8  24  -4     6042.13     6766.73    282.95 o 
  10  24  -4     4281.72     4591.80    264.84 o 
  12  24  -4      172.77       13.44    179.01 o 
  14  24  -4     8235.00     8050.89    467.76 o 
  16  24  -4      559.19      770.96    235.81 o 
  18  24  -4      605.39      495.61    246.41 o 
  20  24  -4      346.82      314.80    260.63 o 
   2  26  -4     8211.55     8775.28    359.31 o 
   4  26  -4      220.47      166.87    143.12 o 
   6  26  -4     2967.58     3226.53    232.48 o 
   8  26  -4      197.55      242.82    179.40 o 
  10  26  -4    10767.02    12111.80    359.12 o 
  12  26  -4     1260.05     1166.04    204.77 o 
  14  26  -4      316.40      492.33    202.18 o 
  16  26  -4      309.15      475.30    239.31 o 
  18  26  -4     5662.56     6177.17    399.18 o 
  20  26  -4      139.19       11.16    286.49 o 
   0  28  -4      847.17      336.24    208.37 o 
   2  28  -4    11282.20    11159.66    300.84 o 
   4  28  -4       11.50       11.89    156.68 o 
   6  28  -4     7332.39     7275.74    299.93 o 
   8  28  -4     1166.14     1179.32    234.10 o 
  10  28  -4     4977.83     5153.50    263.12 o 
  12  28  -4      171.86      209.39    201.36 o 
  14  28  -4     7085.10     7112.90    332.69 o 
  16  28  -4      964.74      895.29    298.12 o 
  18  28  -4      705.54      242.57    287.87 o 
   2  30  -4     6819.83     7014.80    252.98 o 
   4  30  -4    12489.45    13065.00    453.12 o 
   6  30  -4      164.72      220.45    196.38 o 
   8  30  -4     1814.90     1696.13    226.42 o 
  10  30  -4     3791.52     3686.05    298.05 o 
  12  30  -4     1596.81     1942.87    346.24 o 
  14  30  -4      319.78       -2.64    249.09 o 
  16  30  -4      106.55      121.11    291.02 o 
  18  30  -4     3742.43     4196.15    359.83 o 
   0  32  -4      383.32      209.86    219.60 o 
   2  32  -4     2472.02     2931.93    209.19 o 
   4  32  -4      495.85      329.67    235.80 o 
   6  32  -4     1845.60     2664.38    284.20 o 
   8  32  -4     4160.18     4329.85    275.73 o 
  10  32  -4     1302.13      773.60    268.73 o 
  12  32  -4      111.49     -383.07    338.82 o 
  14  32  -4     1741.65     1637.76    286.61 o 
  16  32  -4     1830.53     2022.37    683.15 o 
   2  34  -4     1793.87     1780.97    219.25 o 
   4  34  -4     8304.51     9003.20    669.28 o 
   6  34  -4       97.33      216.98    212.12 o 
   8  34  -4     1435.49     1661.61    247.23 o 
  10  34  -4      117.19       89.22    228.05 o 
  12  34  -4     4213.33     4596.13    396.52 o 
  14  34  -4      253.61      364.20    313.36 o 
   0  36  -4     9453.35     9007.09    573.69 o 
   2  36  -4      503.65      640.46    206.92 o 
   4  36  -4       49.72      573.28    324.69 o 
   6  36  -4      322.33      384.15    251.64 o 
   8  36  -4     5120.55     5704.72    351.29 o 
  10  36  -4        5.86     -370.94    247.29 o 
  12  36  -4      337.58     -129.66    267.03 o 
   2  38  -4      635.16      775.81    219.96 o 
   4  38  -4     1995.24     2900.92    328.88 o 
   6  38  -4      593.95      305.76    259.24 o 
   8  38  -4      249.26      401.71    265.70 o 
  10  38  -4     1200.45     1253.61    296.60 o 
   0  40  -4     3048.40     3144.60    384.37 o 
   2  40  -4      621.69     1184.91    243.22 o 
   4  40  -4       38.80     -233.49    380.67 o 
   6  40  -4     1674.22     1526.74    322.16 o 
   8  40  -4     1737.95     2131.44    307.50 o 
   2  42  -4     1159.36     1675.91    292.43 o 
   1   1  -3     8308.12    10051.56    313.74 o 
   3   1  -3    53003.68    59311.48    984.59 o 
   5   1  -3    63079.04    68811.52    861.81 o 
   7   1  -3    41745.35    45308.73    600.32 o 
   9   1  -3    15642.67    16375.58    279.60 o 
  11   1  -3    17081.55    17339.83    293.47 o 
  13   1  -3    26753.45    26260.33    610.58 o 
  15   1  -3     9955.51     9774.85    317.62 o 
  17   1  -3     4966.31     4529.29    254.78 o 
  19   1  -3     9483.95     9237.02    391.27 o 
  21   1  -3     8238.78     7899.42    336.06 o 
  23   1  -3     5214.13     5271.05    321.71 o 
  25   1  -3      977.30      699.21    267.78 o 
  27   1  -3     1170.25      544.21    289.91 o 
   1   3  -3    14762.13    14894.98    335.95 o 
   3   3  -3    21253.10    21890.14    414.29 o 
   5   3  -3    16227.07    16740.47    297.49 o 
   7   3  -3    20482.97    22095.56    343.84 o 
   9   3  -3    18843.88    18404.45    303.75 o 
  11   3  -3     7485.84     7897.01    219.85 o 
  13   3  -3     1401.48     1278.21    173.79 o 
  15   3  -3    12597.98    13426.86    379.59 o 
  17   3  -3    15127.79    15467.64    416.54 o 
  19   3  -3     8066.19     8394.04    327.06 o 
  21   3  -3     3310.43     3037.03    264.28 o 
  23   3  -3     1131.58     1191.92    254.57 o 
  25   3  -3     3789.56     4371.77    328.71 o 
  27   3  -3     3130.55     3269.61    346.65 o 
   1   5  -3     2104.54     1974.46    142.31 o 
   3   5  -3    59035.03    64429.65    940.97 o 
   5   5  -3    75054.84    82001.13    920.29 o 
   7   5  -3    15045.52    16043.41    294.44 o 
   9   5  -3      274.39      346.43     90.80 o 
  11   5  -3     7316.99     6992.08    206.91 o 
  13   5  -3    28898.17    28613.45    553.47 o 
  15   5  -3    11723.56    12684.75    361.51 o 
  17   5  -3      676.24      475.91    188.81 o 
  19   5  -3     2194.22     1808.96    225.96 o 
  21   5  -3    12473.43    12001.10    401.15 o 
  23   5  -3    11043.77    10862.63    404.36 o 
  25   5  -3     1068.06      995.22    267.01 o 
  27   5  -3      480.21      170.78    290.14 o 
   1   7  -3    26754.96    29110.80    479.65 o 
   3   7  -3    24781.86    26635.06    421.93 o 
   5   7  -3     5123.21     4969.14    125.94 o 
   7   7  -3    26651.49    27120.62    337.17 o 
   9   7  -3    23442.94    22160.83    378.49 o 
  11   7  -3    11492.88    12075.44    357.53 o 
  13   7  -3     6512.40     6523.75    229.23 o 
  15   7  -3    10737.90    11850.99    365.74 o 
  17   7  -3    13934.15    14571.94    400.35 o 
  19   7  -3    12741.35    13207.58    463.44 o 
  21   7  -3     3846.08     3597.24    274.08 o 
  23   7  -3     3829.96     3257.80    294.34 o 
  25   7  -3     3044.37     3318.21    305.76 o 
  27   7  -3     2635.63     3121.50    379.34 o 
   1   9  -3    23042.56    25616.66    398.81 o 
   3   9  -3    15537.65    15906.70    268.35 o 
   5   9  -3    23396.38    25040.51    377.10 o 
   7   9  -3    24791.21    25778.69    351.67 o 
   9   9  -3    12089.94    12927.72    238.48 o 
  11   9  -3    20157.55    19772.40    419.29 o 
  13   9  -3    11044.70    12148.33    312.24 o 
  15   9  -3     2999.84     3333.22    248.31 o 
  17   9  -3     6111.32     5598.09    309.57 o 
  19   9  -3     8575.70     8755.34    372.85 o 
  21   9  -3     6758.07     7625.35    341.70 o 
  23   9  -3     3799.54     3252.21    295.93 o 
  25   9  -3     1335.79     1758.59    359.56 o 
  27   9  -3     1431.67     1116.01    349.67 o 
   1  11  -3     8968.94     9426.08    212.14 o 
   3  11  -3    27067.26    26935.72    397.28 o 
   5  11  -3    39520.42    39023.54    546.51 o 
   7  11  -3    15058.22    15461.05    258.29 o 
   9  11  -3     4312.84     4403.70    168.21 o 
  11  11  -3    27004.04    26744.36    552.46 o 
  13  11  -3    29724.96    30705.62    564.51 o 
  15  11  -3     3922.21     4313.02    244.59 o 
  17  11  -3     4984.25     4848.24    290.70 o 
  19  11  -3    11358.62    10824.75    369.82 o 
  21  11  -3    10274.13    11054.40    393.26 o 
  23  11  -3     3888.62     3623.09    303.36 o 
  25  11  -3      991.62     1074.87    285.11 o 
  27  11  -3      448.16      607.76    351.39 o 
   1  13  -3    31868.47    33773.59    555.44 o 
   3  13  -3     3401.77     3680.18    142.64 o 
   5  13  -3     1309.88     1573.33    100.24 o 
   7  13  -3    18546.63    18284.00    282.78 o 
   9  13  -3    35636.32    34930.84    458.94 o 
  11  13  -3    11158.73    11475.51    291.52 o 
  13  13  -3     2605.32     2394.38    176.99 o 
  15  13  -3     3444.95     3655.95    236.30 o 
  17  13  -3     9897.20     9406.82    360.05 o 
  19  13  -3    11214.00    10921.70    399.59 o 
  21  13  -3     2220.43     1181.61    206.38 o 
  23  13  -3     2483.25     2342.71    317.48 o 
  25  13  -3     1761.91      821.69    250.05 o 
  27  13  -3     3292.87     3339.87    527.07 o 
   1  15  -3     4939.10     5375.43    246.94 o 
   3  15  -3    26940.68    29419.30    416.36 o 
   5  15  -3    16376.11    16523.47    272.46 o 
   7  15  -3     9570.03    10160.00    198.95 o 
   9  15  -3      123.00      160.25     89.96 o 
  11  15  -3    17518.36    18110.09    384.89 o 
  13  15  -3     6858.85     7999.23    259.30 o 
  15  15  -3     2670.96     3362.12    204.78 o 
  17  15  -3     1723.98     1962.42    224.43 o 
  19  15  -3     1654.10     1609.18    232.36 o 
  21  15  -3     8079.07     8406.46    356.22 o 
  23  15  -3     3059.26     2918.16    353.98 o 
  25  15  -3      593.36      611.29    277.21 o 
   1  17  -3    15438.45    16198.91    318.85 o 
   3  17  -3    13854.35    14244.97    258.60 o 
   5  17  -3    13729.78    13634.89    274.33 o 
   7  17  -3    18157.89    18977.93    285.51 o 
   9  17  -3    34482.70    33833.73    465.44 o 
  11  17  -3    14173.85    13927.29    312.35 o 
  13  17  -3     7693.04     7581.04    261.18 o 
  15  17  -3    11211.68    11276.86    334.13 o 
  17  17  -3     9234.03     9403.87    393.10 o 
  19  17  -3     7752.92     7802.95    386.16 o 
  21  17  -3     3068.68     3316.20    280.92 o 
  23  17  -3     2684.57     2958.80    297.97 o 
  25  17  -3      840.53      718.79    318.14 o 
   1  19  -3    12100.14    12277.73    303.25 o 
   3  19  -3     8277.20     8269.58    216.62 o 
   5  19  -3    11487.92    12134.88    232.82 o 
   7  19  -3     9953.97    11310.50    237.30 o 
   9  19  -3    18337.24    18423.38    312.42 o 
  11  19  -3     6398.40     6679.38    220.71 o 
  13  19  -3     2704.43     2725.71    177.90 o 
  15  19  -3     7308.20     7506.70    246.99 o 
  17  19  -3     9946.64    10141.72    318.94 o 
  19  19  -3     4930.21     4736.47    262.62 o 
  21  19  -3     1999.55     2096.73    297.58 o 
  23  19  -3     1284.19     1580.12    303.89 o 
  25  19  -3     2003.47     1770.70    319.45 o 
   1  21  -3     2767.83     3042.18    135.55 o 
   3  21  -3    18750.09    19711.92    351.91 o 
   5  21  -3    19474.43    19992.90    335.96 o 
   7  21  -3    22695.29    24063.00    347.64 o 
   9  21  -3      211.77      221.77    109.73 o 
  11  21  -3     5913.80     6325.91    219.25 o 
  13  21  -3     7696.82     8044.77    251.09 o 
  15  21  -3     6305.66     6731.03    258.51 o 
  17  21  -3      255.30      112.68    189.11 o 
  19  21  -3      876.35     1001.17    230.79 o 
  21  21  -3     5463.11     4866.63    309.42 o 
  23  21  -3     3248.14     3003.63    298.09 o 
  25  21  -3      356.11      288.35    302.47 o 
   1  23  -3    13613.10    13471.16    256.59 o 
   3  23  -3     7712.63     7942.21    199.48 o 
   5  23  -3     3510.58     3681.50    151.92 o 
   7  23  -3     6663.83     6923.79    180.16 o 
   9  23  -3    12513.58    12749.98    270.63 o 
  11  23  -3     3096.33     3644.64    180.70 o 
  13  23  -3     1332.74     1563.21    265.54 o 
  15  23  -3     5515.00     5947.12    259.37 o 
  17  23  -3     7183.17     7008.48    392.00 o 
  19  23  -3     7159.48     7391.01    342.88 o 
  21  23  -3      280.56      487.87    245.11 o 
  23  23  -3     1177.78     1198.25    287.78 o 
   1  25  -3     7579.21     8028.45    202.99 o 
   3  25  -3     7054.22     7313.77    210.17 o 
   5  25  -3    15309.60    16376.03    300.91 o 
   7  25  -3     4887.00     5145.01    180.21 o 
   9  25  -3     4010.26     4487.43    179.10 o 
  11  25  -3     4263.07     4499.58    198.75 o 
  13  25  -3     7391.29     8196.12    301.55 o 
  15  25  -3     2545.05     2931.68    222.57 o 
  17  25  -3     1782.71     1946.79    274.11 o 
  19  25  -3     2015.56     1919.35    312.65 o 
  21  25  -3     3229.71     3843.28    329.16 o 
  23  25  -3     1602.45     1830.53    318.45 o 
   1  27  -3     5626.91     5487.47    192.95 o 
   3  27  -3     7364.52     8081.77    225.78 o 
   5  27  -3     3087.39     3283.73    160.12 o 
   7  27  -3     4875.41     5200.05    188.17 o 
   9  27  -3     3192.26     3498.84    176.13 o 
  11  27  -3     7125.58     7689.36    296.57 o 
  13  27  -3     5066.32     5025.02    250.07 o 
  15  27  -3     3393.45     3643.95    264.64 o 
  17  27  -3     3025.48     2916.80    301.29 o 
  19  27  -3     3423.42     3965.43    328.64 o 
  21  27  -3      867.89      749.96    287.84 o 
  23  27  -3      573.96      815.83    359.53 o 
   1  29  -3    10605.93    10759.77    262.97 o 
   3  29  -3     2858.12     2931.97    182.31 o 
   5  29  -3     3025.75     3419.40    178.12 o 
   7  29  -3    11941.02    11255.37    287.16 o 
   9  29  -3    10522.02    11198.33    326.50 o 
  11  29  -3     5978.15     5977.96    285.32 o 
  13  29  -3      771.27     1124.40    258.58 o 
  15  29  -3     3218.33     3279.24    330.54 o 
  17  29  -3     3612.49     4446.43    295.75 o 
  19  29  -3     1400.56     1705.62    292.38 o 
  21  29  -3     1023.78     1323.35    306.78 o 
   1  31  -3     2059.71     2133.03    163.12 o 
   3  31  -3     6030.98     7240.74    245.65 o 
   5  31  -3    13335.04    13944.70    313.87 o 
   7  31  -3       32.92       -7.30    156.31 o 
   9  31  -3       50.90      173.77    158.61 o 
  11  31  -3     2907.99     3335.29    271.49 o 
  13  31  -3     5089.58     5061.43    310.01 o 
  15  31  -3     2634.91     2822.71    317.18 o 
  17  31  -3       87.07       23.25    227.52 o 
  19  31  -3      351.51      351.28    275.90 o 
  21  31  -3     1230.03      997.47    302.26 o 
   1  33  -3     4191.45     3844.89    227.24 o 
   3  33  -3     3675.76     3472.42    222.53 o 
   5  33  -3     1053.59     1079.08    180.74 o 
   7  33  -3     5712.11     5864.88    254.13 o 
   9  33  -3     3290.19     3599.82    227.03 o 
  11  33  -3     1394.56     1319.60    341.07 o 
  13  33  -3      742.24      669.89    243.68 o 
  15  33  -3     2009.47     2089.01    276.76 o 
  17  33  -3     1958.75     1841.35    289.17 o 
  19  33  -3      859.77     1020.06    333.95 o 
   1  35  -3     7914.72     8890.26    316.35 o 
   3  35  -3     3027.54     3375.09    222.38 o 
   5  35  -3     5587.09     5724.47    279.53 o 
   7  35  -3     1683.54     1956.97    219.05 o 
   9  35  -3     1418.09     1768.17    225.42 o 
  11  35  -3     3950.40     4747.54    343.12 o 
  13  35  -3     1974.95     1823.07    252.18 o 
  15  35  -3      776.34      893.01    251.56 o 
  17  35  -3     1816.43     1793.14    303.16 o 
   1  37  -3     2307.74     2455.65    210.66 o 
   3  37  -3     1445.11     1601.87    223.18 o 
   5  37  -3     2766.50     2789.90    243.87 o 
   7  37  -3     1524.76     1559.27    229.12 o 
   9  37  -3      996.90     1134.51    220.50 o 
  11  37  -3     1560.31     1319.90    340.80 o 
  13  37  -3     1292.92     1595.01    285.30 o 
  15  37  -3     1428.57     1390.40    289.59 o 
  17  37  -3      259.83      344.66    274.96 o 
   1  39  -3     1613.60     2092.15    213.95 o 
   3  39  -3     1897.22     1555.10    229.08 o 
   5  39  -3      958.84     1022.86    214.89 o 
   7  39  -3      761.55     1009.73    226.46 o 
   9  39  -3     2682.54     3341.21    359.99 o 
  11  39  -3      857.20      711.24    373.57 o 
  13  39  -3      130.03      267.64    267.52 o 
  15  39  -3      898.00      863.40    291.91 o 
   1  41  -3      583.43      549.00    204.13 o 
   3  41  -3     2034.05     2139.07    242.58 o 
   5  41  -3     2011.18     2154.76    274.06 o 
   7  41  -3     1371.55     1556.89    243.16 o 
   9  41  -3      148.43      277.40    234.39 o 
  11  41  -3     1027.90      855.09    284.07 o 
  13  41  -3     1270.91     1889.30    386.75 o 
   1  43  -3     1288.09     1224.13    240.84 o 
   3  43  -3      660.12     1066.17    226.07 o 
   5  43  -3      336.44      469.26    239.22 o 
   7  43  -3      298.64       71.28    225.01 o 
   9  43  -3      959.13     1042.87    252.73 o 
   1  45  -3     1004.70     1117.24    251.49 o 
   3  45  -3      187.06      418.15    243.03 o 
   5  45  -3      596.98      523.72    229.40 o 
   7  45  -3     1008.21      873.94    242.01 o 
   2   0  -2   248743.64   269549.94   5728.45 o 
   6   0  -2     5764.35     7099.84    210.68 o 
  10   0  -2   120547.88   127985.55   1902.10 o 
  14   0  -2    11103.84    10756.81    430.65 o 
  18   0  -2    62373.52    57899.88   1341.88 o 
  22   0  -2     3586.07     3242.98    364.79 o 
  26   0  -2    15452.90    14177.10    661.76 o 
  30   0  -2      761.85     1241.02    587.63 o 
   0   2  -2    32619.89    38025.57    899.34 o 
   2   2  -2   114443.96   126360.27   1934.39 o 
   4   2  -2    13119.69    14301.29    259.52 o 
   6   2  -2    23523.20    22840.30    345.02 o 
   8   2  -2    68195.21    70631.55    931.29 o 
  10   2  -2    48683.33    52252.39    734.55 o 
  12   2  -2     4081.05     4649.01    156.09 o 
  14   2  -2    46769.54    47219.90    695.01 o 
  16   2  -2     4183.91     4352.66    220.37 o 
  18   2  -2     1030.72     1066.50    182.27 o 
  20   2  -2      965.38      869.27    190.28 o 
  22   2  -2    17985.88    18063.00    467.76 o 
  24   2  -2     2538.20     2227.88    340.19 o 
  26   2  -2      191.92      105.13    300.13 o 
  28   2  -2      620.16      482.48    366.08 o 
  30   2  -2     6079.81     6379.70    516.88 o 
   2   4  -2    90599.94    99611.27   1378.05 o 
   4   4  -2    14402.87    13697.48    211.49 o 
   6   4  -2     5892.86     5809.21    122.96 o 
   8   4  -2      522.36      743.43     73.63 o 
  10   4  -2    50631.61    51824.38    732.73 o 
  12   4  -2    28032.84    26121.14    428.60 o 
  14   4  -2      658.66      450.47    110.69 o 
  16   4  -2     7355.38     7588.70    266.08 o 
  18   4  -2    26149.51    25376.22    526.69 o 
  20   4  -2     4373.51     4555.00    259.59 o 
  22   4  -2       80.21     -207.99    194.91 o 
  24   4  -2     5088.67     5299.71    432.06 o 
  26   4  -2     9849.09     9501.89    487.82 o 
  28   4  -2     1617.89     1674.76    393.78 o 
   0   6  -2   145513.47   150330.44   2655.06 o 
   2   6  -2     2979.79     3034.33    121.01 o 
   4   6  -2      112.49      158.18     55.13 o 
   6   6  -2    27436.85    27604.71    344.62 o 
   8   6  -2   103431.16   109104.40   1392.80 o 
  10   6  -2    16870.67    18270.59    329.01 o 
  12   6  -2     7160.13     7952.37    216.59 o 
  14   6  -2    12673.03    13149.95    290.88 o 
  16   6  -2    31285.90    30173.14    572.76 o 
  18   6  -2     4371.96     4280.32    244.97 o 
  20   6  -2     6238.80     5839.26    270.72 o 
  22   6  -2     8180.26     8405.80    337.85 o 
  24   6  -2    13683.93    13512.68    432.30 o 
  26   6  -2      438.08      132.20    341.16 o 
  28   6  -2     5192.05     5412.72    466.78 o 
   2   8  -2     3312.24     3595.30    113.46 o 
   4   8  -2   130495.58   139649.05   1692.78 o 
   6   8  -2     5751.59     6478.60    135.65 o 
   8   8  -2    10047.24    11071.70    227.10 o 
  10   8  -2     3105.12     3223.36    161.90 o 
  12   8  -2    67489.77    68716.46   1016.75 o 
  14   8  -2     1032.42     1424.27    157.87 o 
  16   8  -2    30946.51    30852.07    521.31 o 
  18   8  -2      190.06      198.39    178.16 o 
  20   8  -2     7612.00     8523.72    532.45 o 
  22   8  -2     1063.10      848.68    218.41 o 
  24   8  -2     5106.51     4706.80    292.46 o 
  26   8  -2      440.52      -62.85    275.97 o 
  28   8  -2     3086.80     3418.80    443.58 o 
   0  10  -2   152362.25   156345.02   4516.84 o 
   2  10  -2     4597.55     5368.78    210.74 o 
   4  10  -2     1871.51     1964.48     95.13 o 
   6  10  -2     5484.66     5733.27    128.86 o 
   8  10  -2    73980.70    75747.17    924.36 o 
  10  10  -2      598.45      609.12     92.43 o 
  12  10  -2     3292.72     3589.88    151.90 o 
  14  10  -2     1429.80     1771.86    145.28 o 
  16  10  -2    65933.73    63749.59    987.57 o 
  18  10  -2       23.02       59.10    109.29 o 
  20  10  -2     3491.90     3106.98    248.34 o 
  22  10  -2      480.47      333.30    192.24 o 
  24  10  -2    12759.97    12933.60    418.81 o 
  26  10  -2      341.46      424.40    289.19 o 
  28  10  -2     6187.98     7051.78    506.72 o 
   2  12  -2    17675.81    18447.22    306.95 o 
   4  12  -2    70983.06    72075.93    915.24 o 
   6  12  -2     7062.07     6553.59    142.03 o 
   8  12  -2     1645.55     1991.42    110.73 o 
  10  12  -2    41579.93    41802.18    571.19 o 
  12  12  -2    42533.13    43145.43    626.38 o 
  14  12  -2     6648.78     6470.98    195.51 o 
  16  12  -2    25378.77    24924.76    458.29 o 
  18  12  -2    17065.79    16750.55    488.19 o 
  20  12  -2     6223.64     6552.16    290.99 o 
  22  12  -2      138.30      -55.91    202.33 o 
  24  12  -2     5796.80     5926.81    367.94 o 
  26  12  -2     3267.80     3196.28    331.82 o 
  28  12  -2     2547.76     2639.56    392.91 o 
   0  14  -2    58645.52    66428.71   1268.97 o 
   2  14  -2    23611.68    24267.93    361.16 o 
   4  14  -2     5025.60     5138.01    135.75 o 
   6  14  -2    42786.04    43896.67    505.88 o 
   8  14  -2    20597.94    20845.14    270.65 o 
  10  14  -2     5333.70     5637.28    266.32 o 
  12  14  -2      111.20       99.49    104.76 o 
  14  14  -2    13576.59    13245.98    278.93 o 
  16  14  -2     5621.32     5741.39    201.71 o 
  18  14  -2     1492.39     1749.46    202.76 o 
  20  14  -2     1234.39     1233.05    207.47 o 
  22  14  -2    14190.60    14278.97    431.40 o 
  24  14  -2     4412.30     4804.52    356.13 o 
  26  14  -2       43.60     -322.16    267.83 o 
  28  14  -2     1678.55     1420.83    392.45 o 
   2  16  -2    60016.28    60695.02    794.27 o 
   4  16  -2     6165.07     6340.49    180.97 o 
   6  16  -2    18298.18    19215.89    281.11 o 
   8  16  -2     3126.54     3300.77    133.79 o 
  10  16  -2    20316.00    20332.61    320.66 o 
  12  16  -2    19863.99    19968.18    347.37 o 
  14  16  -2     3092.26     2911.41    157.56 o 
  16  16  -2     2170.19     2451.13    161.90 o 
  18  16  -2    18388.13    18468.63    403.86 o 
  20  16  -2     2643.75     2527.58    235.75 o 
  22  16  -2        3.66     -303.28    202.19 o 
  24  16  -2     1639.93     1324.61    285.64 o 
  26  16  -2    11511.76    11474.14    482.26 o 
  28  16  -2      202.16       45.20    337.47 o 
   0  18  -2      704.76     1181.21    129.37 o 
   2  18  -2    37078.49    37866.85    500.67 o 
   4  18  -2      131.76      107.56     77.76 o 
   6  18  -2    53954.44    56104.96    675.24 o 
   8  18  -2     1509.61     1755.53    116.89 o 
  10  18  -2    18907.87    19206.80    335.47 o 
  12  18  -2     4364.72     3978.76    157.93 o 
  14  18  -2    84221.77    83430.85   1009.46 o 
  16  18  -2      429.99      287.74    126.60 o 
  18  18  -2     4828.22     5153.43    237.76 o 
  20  18  -2      451.52      459.33    205.65 o 
  22  18  -2    11753.62    11961.89    393.80 o 
  24  18  -2       34.80     -321.31    290.94 o 
  26  18  -2       25.96      119.70    322.79 o 
   2  20  -2    47919.45    49005.98    597.53 o 
   4  20  -2     7258.95     7051.43    170.26 o 
   6  20  -2     5995.13     6166.83    157.10 o 
   8  20  -2     1320.76     1507.38    112.92 o 
  10  20  -2    11621.64    11631.99    263.31 o 
  12  20  -2    11385.40    11207.19    247.68 o 
  14  20  -2      452.30      508.12    123.02 o 
  16  20  -2       90.14       23.78    125.45 o 
  18  20  -2    11449.89    11655.08    282.63 o 
  20  20  -2     2665.43     2680.95    314.85 o 
  22  20  -2       26.47     -128.07    203.11 o 
  24  20  -2      956.61     1022.90    433.29 o 
  26  20  -2     7743.61     7491.44    413.12 o 
   0  22  -2    16189.85    16320.19    350.28 o 
   2  22  -2    14483.81    14859.89    277.54 o 
   4  22  -2     2195.12     2236.76    112.24 o 
   6  22  -2    11702.86    11698.19    215.34 o 
   8  22  -2    35119.13    35143.87    480.35 o 
  10  22  -2    16030.67    16011.05    273.34 o 
  12  22  -2     8021.98     7629.27    209.80 o 
  14  22  -2    20508.88    21020.88    384.50 o 
  16  22  -2     2011.51     2163.91    167.61 o 
  18  22  -2      504.39      429.67    169.00 o 
  20  22  -2     2841.42     2953.78    253.91 o 
  22  22  -2     5909.57     5822.84    349.19 o 
  24  22  -2     1285.97     1138.00    312.37 o 
  26  22  -2      410.81       93.38    314.01 o 
   2  24  -2     4103.50     4477.22    139.52 o 
   4  24  -2    30945.93    30870.52    396.55 o 
   6  24  -2      623.15      509.46    114.88 o 
   8  24  -2     1515.03     1772.63    137.95 o 
  10  24  -2    13520.63    13595.05    289.15 o 
  12  24  -2    18948.88    18617.30    355.59 o 
  14  24  -2      524.59      512.63    144.37 o 
  16  24  -2     3989.48     4326.33    204.07 o 
  18  24  -2     2162.25     2087.83    200.08 o 
  20  24  -2     9998.99    10950.21    400.52 o 
  22  24  -2       88.89      184.90    286.43 o 
  24  24  -2     3903.28     3594.23    361.52 o 
  26  24  -2     1201.86     1818.44    375.78 o 
   0  26  -2    44731.88    45376.72    774.88 o 
   2  26  -2      597.33      804.30    104.27 o 
   4  26  -2       44.21     -108.38     91.73 o 
   6  26  -2      201.32      157.37    109.74 o 
   8  26  -2    26190.79    27010.70    437.81 o 
  10  26  -2     5766.02     6200.66    210.19 o 
  12  26  -2     1008.67     1635.06    159.72 o 
  14  26  -2        3.86     -195.34    145.34 o 
  16  26  -2    10768.90    10872.17    433.73 o 
  18  26  -2       76.42      174.83    195.31 o 
  20  26  -2     2592.40     2883.65    280.03 o 
  22  26  -2      129.94      -75.69    279.79 o 
  24  26  -2     1530.95     1265.22    329.98 o 
   2  28  -2      867.87      784.55    118.68 o 
   4  28  -2    27293.26    28270.79    447.73 o 
   6  28  -2     2998.43     3075.92    151.81 o 
   8  28  -2     6213.54     6524.54    218.34 o 
  10  28  -2      241.99      266.88    147.79 o 
  12  28  -2    22869.29    22538.90    440.48 o 
  14  28  -2     1825.45     1978.86    192.63 o 
  16  28  -2     6615.92     6240.58    263.67 o 
  18  28  -2      330.26      -28.29    197.51 o 
  20  28  -2     8435.35     9184.21    521.90 o 
  22  28  -2      140.78      214.06    287.35 o 
  24  28  -2     1169.73     1436.82    524.05 o 
   0  30  -2    45047.53    44628.39    871.75 o 
   2  30  -2     2568.46     2882.73    163.56 o 
   4  30  -2     1343.27     1396.15    157.97 o 
   6  30  -2    20129.06    20781.32    403.87 o 
   8  30  -2     6808.82     6656.41    239.00 o 
  10  30  -2      173.52      -20.11    140.21 o 
  12  30  -2      229.92       96.81    195.24 o 
  14  30  -2     3665.45     3921.83    227.38 o 
  16  30  -2     5692.85     5609.43    348.43 o 
  18  30  -2      914.24      636.03    221.47 o 
  20  30  -2     1831.77     1863.35    250.43 o 
  22  30  -2     3449.51     4035.70    386.08 o 
   2  32  -2      678.63      687.77    166.08 o 
   4  32  -2     1027.98     1267.51    161.78 o 
   6  32  -2     5833.79     5614.92    230.00 o 
   8  32  -2      267.61       93.83    154.83 o 
  10  32  -2     5589.90     5901.17    245.77 o 
  12  32  -2     2948.89     2926.85    286.91 o 
  14  32  -2      715.62      789.40    197.78 o 
  16  32  -2     1226.23     1155.13    204.80 o 
  18  32  -2     3561.09     3785.77    270.62 o 
  20  32  -2      797.83      964.16    277.68 o 
  22  32  -2       21.67     -446.78    297.86 o 
   0  34  -2     7605.54     7760.38    361.15 o 
   2  34  -2    12784.87    13079.20    357.30 o 
   4  34  -2     4366.30     4555.78    254.94 o 
   6  34  -2    14765.55    14742.74    387.56 o 
   8  34  -2     4231.28     4301.20    257.50 o 
  10  34  -2     1524.03     1521.65    188.29 o 
  12  34  -2      128.30     -132.96    183.46 o 
  14  34  -2     6172.60     6108.72    272.62 o 
  16  34  -2     1484.11     1196.09    211.05 o 
  18  34  -2        7.51     -257.81    235.41 o 
  20  34  -2      130.93      241.89    302.69 o 
   2  36  -2     3839.21     3705.84    248.08 o 
   4  36  -2      883.31      592.05    184.25 o 
   6  36  -2     2626.91     2959.73    230.75 o 
   8  36  -2      308.48      295.37    191.51 o 
  10  36  -2     9031.66     9605.53    369.09 o 
  12  36  -2      542.59      538.49    233.61 o 
  14  36  -2     1510.49     1699.29    235.85 o 
  16  36  -2       50.25     -202.42    212.92 o 
  18  36  -2     4326.75     4467.28    297.06 o 
  20  36  -2      777.08      653.70    285.33 o 
   0  38  -2     2821.73     3186.32    349.94 o 
   2  38  -2     6251.71     5951.30    282.09 o 
   4  38  -2      151.95      307.67    176.53 o 
   6  38  -2     3303.11     3110.25    238.91 o 
   8  38  -2     2363.39     2452.76    236.24 o 
  10  38  -2     1901.77     2296.38    273.78 o 
  12  38  -2      189.89      229.91    227.08 o 
  14  38  -2     6198.59     5599.26    302.59 o 
  16  38  -2       69.00      -59.57    223.84 o 
  18  38  -2       81.09     -175.56    359.47 o 
   2  40  -2     2135.72     2237.47    232.74 o 
   4  40  -2     2173.88     2234.54    295.90 o 
   6  40  -2      533.82      550.45    193.35 o 
   8  40  -2      117.32       12.94    201.79 o 
  10  40  -2     1630.86     1445.20    237.56 o 
  12  40  -2     2826.27     2626.88    280.50 o 
  14  40  -2       83.26     -145.49    239.15 o 
  16  40  -2      146.31     -118.21    235.75 o 
   0  42  -2     2950.44     2657.15    353.89 o 
   2  42  -2      152.46      257.38    204.43 o 
   4  42  -2      107.87       20.32    205.99 o 
   6  42  -2      698.44      405.48    217.37 o 
   8  42  -2     4078.66     4098.56    258.18 o 
  10  42  -2      707.01      533.66    211.92 o 
  12  42  -2     1333.25     1738.96    286.83 o 
  14  42  -2      215.67      172.83    255.86 o 
   2  44  -2       57.14      226.83    218.49 o 
   4  44  -2     5712.57     6155.53    398.98 o 
   6  44  -2       10.61     -146.12    218.32 o 
   8  44  -2      111.98       89.41    224.33 o 
  10  44  -2      145.06      132.99    211.37 o 
  12  44  -2      418.76      471.43    209.45 o 
   0  46  -2     2936.69     3491.64    519.27 o 
   2  46  -2      226.96      562.90    235.02 o 
   4  46  -2      187.43      -84.11    213.18 o 
   6  46  -2      204.95      475.07    232.52 o 
   8  46  -2     3299.14     3459.31    289.08 o 
  10  46  -2       36.97      290.93    239.05 o 
   2  48  -2      435.08      722.31    261.20 o 
   4  48  -2      469.70      503.92    244.72 o 
   6  48  -2     1228.77     1140.80    263.70 o 
   1   1  -1    12896.70    12914.26    270.67 o 
   3   1  -1   244440.39   260409.27   3816.96 o 
   5   1  -1   299449.16   305769.78   3517.92 o 
   7   1  -1    39787.01    40390.36    553.73 o 
   9   1  -1    31651.43    32935.37    433.62 o 
  11   1  -1    38031.15    38706.52    511.28 o 
  13   1  -1    29542.35    28660.74    424.76 o 
  15   1  -1    22161.88    21539.57    347.66 o 
  17   1  -1     8655.60     8174.21    224.74 o 
  19   1  -1    12735.67    12022.28    343.65 o 
  21   1  -1    13862.67    13276.16    415.47 o 
  23   1  -1    10838.51    10647.20    346.41 o 
  25   1  -1     1853.86     2051.43    335.40 o 
  27   1  -1     2169.70     2436.07    430.92 o 
  29   1  -1     4481.28     4866.74    423.60 o 
  31   1  -1     3062.93     2845.24    406.00 o 
   1   3  -1    17793.00    19717.96    328.99 o 
   3   3  -1    64134.79    71309.25    780.62 o 
   5   3  -1    16214.68    16914.74    233.48 o 
   7   3  -1    99982.84   102047.53   1307.58 o 
   9   3  -1    44708.49    43063.66    597.55 o 
  11   3  -1    23247.90    21465.99    350.81 o 
  13   3  -1     4874.35     4876.86    180.44 o 
  15   3  -1    19685.75    18495.99    342.19 o 
  17   3  -1    30038.82    29770.44    496.71 o 
  19   3  -1    13867.26    14825.04    374.47 o 
  21   3  -1     5126.02     5239.21    250.70 o 
  23   3  -1      934.49      673.86    190.25 o 
  25   3  -1     7257.77     6768.00    424.19 o 
  27   3  -1     5056.36     4568.58    389.66 o 
  29   3  -1     1025.97     1106.66    399.47 o 
   1   5  -1       71.70      121.82     51.19 o 
   3   5  -1    44708.28    49263.07    577.54 o 
   5   5  -1   212301.17   229585.00   2760.47 o 
   7   5  -1    29849.18    31056.66    431.00 o 
   9   5  -1      574.10      739.91     74.77 o 
  11   5  -1    19536.83    18373.63    335.34 o 
  13   5  -1    52144.70    51350.04    729.39 o 
  15   5  -1    15628.27    15079.18    306.31 o 
  17   5  -1      642.85      436.64    123.23 o 
  19   5  -1     5944.43     5575.87    246.33 o 
  21   5  -1    19982.78    18969.40    442.03 o 
  23   5  -1    13870.56    13102.53    440.04 o 
  25   5  -1     2061.33     2439.49    335.93 o 
  27   5  -1     1649.64     1864.36    339.37 o 
  29   5  -1     4050.51     4706.79    431.78 o 
   1   7  -1   108197.89   119957.23   1544.60 o 
   3   7  -1    61086.95    67907.88    847.94 o 
   5   7  -1    28848.47    29864.06    355.94 o 
   7   7  -1    53848.20    56942.97    702.53 o 
   9   7  -1    32794.16    31896.33    430.19 o 
  11   7  -1    26537.78    26969.32    387.56 o 
  13   7  -1     7328.13     7051.88    202.46 o 
  15   7  -1    27524.51    27373.45    483.80 o 
  17   7  -1    14497.66    14034.43    327.39 o 
  19   7  -1    20544.81    20382.19    399.70 o 
  21   7  -1     7849.96     7718.81    285.10 o 
  23   7  -1     5815.33     5715.07    314.48 o 
  25   7  -1     6135.06     6065.75    412.09 o 
  27   7  -1     4092.05     4703.36    522.95 o 
  29   7  -1     1178.62     1493.87    358.02 o 
   1   9  -1    58619.28    61380.35    815.83 o 
   3   9  -1    83574.95    87398.38   1011.00 o 
   5   9  -1    61437.08    65600.48    744.37 o 
   7   9  -1    57407.93    59859.99    743.03 o 
   9   9  -1    26814.15    27498.37    385.18 o 
  11   9  -1    19072.25    20011.25    314.07 o 
  13   9  -1    26917.38    25319.21    383.07 o 
  15   9  -1     9279.63     9687.96    248.00 o 
  17   9  -1     8736.62     8623.42    251.74 o 
  19   9  -1    11588.76    11329.20    293.00 o 
  21   9  -1    13778.94    12854.90    386.09 o 
  23   9  -1     5498.00     5049.14    333.02 o 
  25   9  -1     2843.42     2838.79    300.06 o 
  27   9  -1     1846.13     1711.14    315.39 o 
  29   9  -1     1351.75     1324.62    348.59 o 
   1  11  -1    26225.99    28396.72    385.48 o 
   3  11  -1    51354.70    52746.97    632.34 o 
   5  11  -1    68623.65    69952.70    799.56 o 
   7  11  -1    21556.26    20713.90    282.64 o 
   9  11  -1    16121.84    16350.25    266.37 o 
  11  11  -1    33270.03    31680.78    448.67 o 
  13  11  -1    38530.59    37851.66    529.31 o 
  15  11  -1    13544.61    13130.76    294.97 o 
  17  11  -1     7574.58     8497.90    254.25 o 
  19  11  -1    11840.75    11394.27    300.80 o 
  21  11  -1    23782.70    21971.09    555.02 o 
  23  11  -1     7339.55     7257.47    375.19 o 
  25  11  -1     1912.65     2261.26    265.75 o 
  27  11  -1     1222.01     1231.32    325.67 o 
  29  11  -1     4578.76     5141.47    446.62 o 
   1  13  -1    65934.08    71853.60    801.12 o 
   3  13  -1     7539.89     8194.58    156.70 o 
   5  13  -1     1653.39     1610.10    100.46 o 
   7  13  -1    29433.13    28403.54    369.81 o 
   9  13  -1   103365.41   105653.33   1198.08 o 
  11  13  -1    47149.29    49072.73    647.81 o 
  13  13  -1     5662.75     5959.96    174.49 o 
  15  13  -1     6636.46     6664.22    200.23 o 
  17  13  -1     9866.60    10019.05    271.56 o 
  19  13  -1    23209.09    22474.93    432.84 o 
  21  13  -1     1322.54     1058.71    249.62 o 
  23  13  -1     1838.68     1975.31    245.40 o 
  25  13  -1     3415.42     3246.01    291.28 o 
  27  13  -1     4276.40     4567.71    393.94 o 
  29  13  -1     1143.24     1256.12    352.20 o 
   1  15  -1     5445.44     5428.96    114.44 o 
   3  15  -1    27042.79    26534.69    353.47 o 
   5  15  -1    20955.13    20146.82    279.93 o 
   7  15  -1    18050.40    17275.62    276.09 o 
   9  15  -1      975.04     1500.64    110.92 o 
  11  15  -1    33090.96    33023.29    441.31 o 
  13  15  -1    23739.39    22404.53    365.79 o 
  15  15  -1     3748.57     3642.21    159.98 o 
  17  15  -1     1292.66     1394.92    164.39 o 
  19  15  -1     2462.69     2865.88    179.70 o 
  21  15  -1    13648.18    13295.76    431.45 o 
  23  15  -1     5105.50     4962.85    338.13 o 
  25  15  -1     1005.98      839.29    246.95 o 
  27  15  -1      914.22      916.27    325.30 o 
  29  15  -1     4388.33     5102.85    446.87 o 
   1  17  -1    22561.58    22558.02    296.03 o 
   3  17  -1    36439.29    37978.42    438.75 o 
   5  17  -1    63167.25    66147.04    774.57 o 
   7  17  -1    47845.38    49380.56    603.78 o 
   9  17  -1    49409.38    51395.37    676.65 o 
  11  17  -1    24565.22    24149.85    353.35 o 
  13  17  -1     9570.59     9106.61    209.28 o 
  15  17  -1    16808.74    16908.34    299.95 o 
  17  17  -1    15797.78    15905.10    339.39 o 
  19  17  -1    13839.64    14056.48    311.22 o 
  21  17  -1     3884.28     3501.28    206.20 o 
  23  17  -1     3043.67     2757.11    273.41 o 
  25  17  -1     2817.05     3218.92    267.78 o 
  27  17  -1     2335.39     1860.59    281.54 o 
  29  17  -1      900.81      477.43    424.47 o 
   1  19  -1    25998.18    25275.87    314.31 o 
   3  19  -1    13690.46    13913.12    239.73 o 
   5  19  -1    31947.85    33015.64    425.99 o 
   7  19  -1    17832.64    16896.51    263.67 o 
   9  19  -1    26845.83    25173.21    359.92 o 
  11  19  -1     8131.98     8229.82    207.07 o 
  13  19  -1     4682.59     4908.42    159.79 o 
  15  19  -1    11452.19    11261.90    248.71 o 
  17  19  -1    19185.22    18142.41    329.19 o 
  19  19  -1     9947.82     9628.39    244.62 o 
  21  19  -1     3024.13     3389.71    212.88 o 
  23  19  -1     2981.88     3160.81    248.80 o 
  25  19  -1     4036.42     3640.72    331.25 o 
  27  19  -1     2473.52     3011.03    474.67 o 
   1  21  -1     5602.11     5935.35    135.76 o 
   3  21  -1    36015.86    35399.09    530.44 o 
   5  21  -1    44022.34    44600.66    558.78 o 
   7  21  -1    23643.74    23901.10    341.45 o 
   9  21  -1     3467.10     3898.37    164.68 o 
  11  21  -1    16569.25    16389.79    302.03 o 
  13  21  -1    13766.56    13584.96    291.16 o 
  15  21  -1     3296.29     3406.60    156.28 o 
  17  21  -1      991.09     1159.31    136.71 o 
  19  21  -1     2255.68     2458.24    162.93 o 
  21  21  -1     7116.42     7651.31    320.17 o 
  23  21  -1     5012.12     5244.70    316.14 o 
  25  21  -1      424.50      171.54    258.53 o 
  27  21  -1      173.91       99.21    334.55 o 
   1  23  -1    23845.47    24103.05    317.45 o 
   3  23  -1    11999.93    12792.98    210.14 o 
   5  23  -1      129.92      111.31     82.41 o 
   7  23  -1    19411.75    18774.18    275.89 o 
   9  23  -1    19864.94    19418.18    305.45 o 
  11  23  -1    14045.54    13320.26    272.03 o 
  13  23  -1      967.06     1053.12    147.93 o 
  15  23  -1    12147.78    11915.71    399.47 o 
  17  23  -1    12442.26    11748.20    286.05 o 
  19  23  -1     9885.90     9797.20    277.67 o 
  21  23  -1     1418.52     1226.18    207.58 o 
  23  23  -1     1878.09     1642.99    292.83 o 
  25  23  -1     3966.90     4009.97    364.38 o 
  27  23  -1     3544.46     4024.91    443.25 o 
   1  25  -1     8155.57     8267.62    173.76 o 
   3  25  -1    12544.55    12712.69    212.29 o 
   5  25  -1    30061.05    30342.15    420.11 o 
   7  25  -1     6625.45     6614.24    177.02 o 
   9  25  -1     8253.25     8178.95    215.81 o 
  11  25  -1     5488.93     6001.81    214.19 o 
  13  25  -1    13261.23    13212.16    319.56 o 
  15  25  -1     3163.02     3327.90    192.51 o 
  17  25  -1     3708.91     3757.45    204.77 o 
  19  25  -1     2447.54     2601.37    224.44 o 
  21  25  -1     4258.29     4205.85    258.65 o 
  23  25  -1     2494.00     2545.30    315.26 o 
  25  25  -1     1297.49     1308.64    297.32 o 
   1  27  -1    13381.63    13386.24    244.04 o 
   3  27  -1     9303.34     9533.61    184.90 o 
   5  27  -1     5054.28     4754.03    278.02 o 
   7  27  -1    11353.04    10790.67    363.18 o 
   9  27  -1     4410.44     4256.37    178.18 o 
  11  27  -1     6222.94     5950.64    246.01 o 
  13  27  -1     8257.58     8052.74    278.62 o 
  15  27  -1     8067.16     8089.92    337.19 o 
  17  27  -1     3693.59     3445.48    208.85 o 
  19  27  -1     3546.49     3292.59    261.67 o 
  21  27  -1     3006.52     2738.17    245.96 o 
  23  27  -1     2000.57     1996.42    277.63 o 
  25  27  -1      913.12      784.66    308.26 o 
   1  29  -1    20899.64    21090.59    385.62 o 
   3  29  -1    13438.86    13947.85    286.10 o 
   5  29  -1     6788.73     6633.18    221.48 o 
   7  29  -1    23483.53    23747.86    400.10 o 
   9  29  -1    17886.18    17718.65    343.41 o 
  11  29  -1    10573.12    10331.24    290.12 o 
  13  29  -1     2270.80     2057.77    197.21 o 
  15  29  -1     3719.06     4145.96    213.76 o 
  17  29  -1     3810.08     4341.58    232.52 o 
  19  29  -1     3255.87     3461.50    250.97 o 
  21  29  -1     1167.23     1465.90    228.92 o 
  23  29  -1     1143.70     1131.66    300.24 o 
  25  29  -1     2932.17     3245.93    363.05 o 
   1  31  -1     6737.44     6511.19    336.89 o 
   3  31  -1     6280.60     6122.02    243.32 o 
   5  31  -1    15872.22    15466.75    335.34 o 
   7  31  -1      785.38      583.93    146.90 o 
   9  31  -1     2183.18     2387.06    163.11 o 
  11  31  -1     1739.31     1811.03    172.47 o 
  13  31  -1     9835.55     9700.28    291.85 o 
  15  31  -1     4420.35     4475.54    226.48 o 
  17  31  -1       37.63     -140.68    168.01 o 
  19  31  -1      628.62      291.70    204.58 o 
  21  31  -1     1829.94     1893.82    245.21 o 
  23  31  -1     3038.03     3271.54    311.91 o 
   1  33  -1     3435.52     3902.59    334.97 o 
   3  33  -1    10448.50    10106.59    376.65 o 
   5  33  -1     1776.02     1793.81    179.68 o 
   7  33  -1     8649.18     8986.38    449.60 o 
   9  33  -1     7746.66     8293.66    268.02 o 
  11  33  -1     4963.25     5338.81    251.68 o 
  13  33  -1      941.57      792.73    189.52 o 
  15  33  -1     2989.79     3073.60    219.03 o 
  17  33  -1     4198.77     4291.70    252.35 o 
  19  33  -1     1435.46     1169.75    425.45 o 
  21  33  -1      632.10      592.44    235.26 o 
  23  33  -1       94.56      527.45    244.46 o 
   1  35  -1     9003.15     9380.88    304.10 o 
   3  35  -1    10196.48    10941.12    440.04 o 
   5  35  -1     7012.99     6295.60    265.14 o 
   7  35  -1     1298.92     1578.72    172.84 o 
   9  35  -1     2798.37     2820.26    249.42 o 
  11  35  -1     3087.26     3036.01    248.89 o 
  13  35  -1     3780.04     3259.65    265.01 o 
  15  35  -1     2094.12     1693.45    224.31 o 
  17  35  -1     2538.34     2603.15    244.76 o 
  19  35  -1     1268.08     1551.53    240.32 o 
  21  35  -1     1591.98     1401.84    248.23 o 
   1  37  -1     1477.88     1678.85    191.78 o 
   3  37  -1     8186.37     8241.33    302.17 o 
   5  37  -1     5516.07     6223.59    269.05 o 
   7  37  -1     1276.59     1272.05    192.26 o 
   9  37  -1      572.23      387.15    180.26 o 
  11  37  -1     3089.47     3412.55    274.01 o 
  13  37  -1     1469.19     1589.26    222.91 o 
  15  37  -1     1734.98     1823.97    261.06 o 
  17  37  -1      426.36      682.67    359.46 o 
  19  37  -1     2339.09     2697.74    292.62 o 
  21  37  -1     1051.25      616.88    273.44 o 
   1  39  -1     3929.99     4104.33    247.22 o 
   3  39  -1      979.28      939.39    197.41 o 
   5  39  -1      266.42      369.29    181.42 o 
   7  39  -1     3408.29     3867.17    356.98 o 
   9  39  -1     4528.99     4192.97    365.48 o 
  11  39  -1     1117.90     1464.87    238.80 o 
  13  39  -1      136.43       33.36    218.14 o 
  15  39  -1      524.65      579.58    221.32 o 
  17  39  -1     2845.05     2745.70    298.11 o 
  19  39  -1     1396.87     1317.78    284.34 o 
   1  41  -1      427.08      370.43    188.23 o 
   3  41  -1     1775.76     1705.39    219.35 o 
   5  41  -1     3001.74     3101.49    242.73 o 
   7  41  -1     1654.61     1854.53    221.65 o 
   9  41  -1       42.58      -47.34    195.17 o 
  11  41  -1     2694.04     3122.63    281.64 o 
  13  41  -1     2605.27     2676.49    278.31 o 
  15  41  -1      823.47      635.89    363.12 o 
  17  41  -1      780.53      609.53    298.92 o 
   1  43  -1     2229.56     2396.17    238.66 o 
   3  43  -1      659.36      341.08    205.50 o 
   5  43  -1      990.96     1082.85    218.08 o 
   7  43  -1      902.05      330.32    206.69 o 
   9  43  -1      911.31      745.81    213.37 o 
  11  43  -1      902.91      608.19    242.40 o 
  13  43  -1      884.92      526.65    249.92 o 
  15  43  -1     2163.43     1875.74    335.06 o 
   1  45  -1     1274.41     1447.87    231.04 o 
   3  45  -1     2004.31     2323.20    249.63 o 
   5  45  -1     1915.55     1892.38    373.89 o 
   7  45  -1      926.92      982.80    230.06 o 
   9  45  -1      272.91      173.64    216.81 o 
  11  45  -1     1040.26      937.96    261.70 o 
  13  45  -1     2263.39     2073.92    294.98 o 
   1  47  -1     1332.86     1161.57    241.39 o 
   3  47  -1     1626.13     2053.80    298.97 o 
   5  47  -1     1463.94     1900.73    257.61 o 
   7  47  -1      920.39      789.95    238.49 o 
   9  47  -1      346.87      342.55    232.11 o 
  11  47  -1     1094.93      983.92    278.07 o 
   1  49  -1     1296.18     1747.22    254.15 o 
   3  49  -1      132.64       98.75    222.14 o 
   5  49  -1      249.18      267.08    234.01 o 
   7  49  -1       33.91      106.42    231.35 o 
   4   0   0    36664.92    37230.61    646.39 o 
   8   0   0   154143.83   155698.08   2599.45 o 
  12   0   0     7508.75     7637.57    294.21 o 
  16   0   0    52083.92    50160.64    946.63 o 
  20   0   0    17068.75    15253.13    446.28 o 
  24   0   0    12440.91    12366.10    847.97 o 
  28   0   0    11456.17    11520.38    785.62 o 
   2   2   0    18747.74    19601.83    430.64 o 
   4   2   0     1318.30     1601.87     56.33 o 
   6   2   0    47375.09    50359.30    652.22 o 
   8   2   0     6762.44     7057.10    233.84 o 
  10   2   0    16077.00    16817.00    256.07 o 
  12   2   0   106578.66   103873.09   1262.31 o 
  14   2   0     3191.50     2635.05    150.77 o 
  16   2   0    22032.91    20719.62    332.49 o 
  18   2   0     4663.78     5080.72    163.31 o 
  20   2   0    32328.53    30600.61    516.92 o 
  22   2   0      393.02      499.00    243.74 o 
  24   2   0     7946.69     7683.26    428.06 o 
  26   2   0     5882.29     6246.13    430.66 o 
  28   2   0     3659.27     4148.06    403.41 o 
  30   2   0       17.85      186.73    351.16 o 
   0   4   0   182087.91   165875.75  20682.08 o 
   2   4   0     9021.33     9935.64    127.84 o 
   4   4   0    45224.54    47220.20    818.53 o 
   6   4   0    80353.38    83755.93   1040.21 o 
   8   4   0   108504.77   107723.30   1549.24 o 
  10   4   0    24407.61    24520.88    518.51 o 
  12   4   0     3418.18     3741.40    121.25 o 
  14   4   0    42848.04    38263.71    549.73 o 
  16   4   0    34789.13    32915.07    472.45 o 
  18   4   0       66.36      -77.96     95.87 o 
  20   4   0     7303.86     7478.05    261.15 o 
  22   4   0     9977.11     9566.57    492.23 o 
  24   4   0     7114.40     7420.99    427.41 o 
  26   4   0       18.72      -67.74    285.74 o 
  28   4   0     4563.03     4281.76    398.95 o 
  30   4   0     1323.55     2051.76    388.94 o 
   2   6   0    41199.59    42784.66    463.31 o 
   4   6   0   123667.34   129989.73   2201.98 o 
   6   6   0    22166.18    22512.96    304.35 o 
   8   6   0     6265.53     6539.68    139.61 o 
  10   6   0   111504.01   110634.22   1455.07 o 
  12   6   0    14831.65    14849.75    271.07 o 
  14   6   0     7998.11     6413.51    180.70 o 
  16   6   0     3079.20     3124.50    150.16 o 
  18   6   0    39092.54    36530.79    600.27 o 
  20   6   0     3944.13     3745.28    205.12 o 
  22   6   0      527.67      473.49    241.26 o 
  24   6   0     6363.83     6309.05    756.58 o 
  26   6   0    21613.32    21088.89    692.02 o 
  28   6   0     2420.68     3020.49    380.26 o 
  30   6   0      620.99      373.30    351.33 o 
   0   8   0     6890.51     7375.34    122.72 o 
   2   8   0   175841.48   185079.39   1760.84 o 
   4   8   0       52.85        4.86     49.26 o 
   6   8   0    59842.75    60468.76   1059.02 o 
   8   8   0    18984.34    20328.78    380.89 o 
  10   8   0    49568.58    47450.01    756.02 o 
  12   8   0     2544.22     2589.09    107.93 o 
  14   8   0   101352.40    98832.22   1431.33 o 
  16   8   0     1898.12     1793.55    128.29 o 
  18   8   0     1624.77     1381.46    154.97 o 
  20   8   0       19.39      -73.83    144.67 o 
  22   8   0    15765.33    15630.12    424.15 o 
  24   8   0      898.23     1054.50    327.85 o 
  26   8   0      414.31      332.12    233.59 o 
  28   8   0      144.48      107.18    285.99 o 
  30   8   0     6632.48     7196.90    493.69 o 
   2  10   0   189050.20   188168.42   2280.88 o 
   4  10   0    13920.73    13967.79    337.25 o 
   6  10   0    64079.79    64876.75    794.06 o 
   8  10   0    29704.60    30945.68    427.27 o 
  10  10   0    35521.96    33564.58    454.95 o 
  12  10   0      673.39      487.85     82.35 o 
  14  10   0     4171.83     4007.87    149.34 o 
  16  10   0      540.54      471.39    110.57 o 
  18  10   0    55654.25    50589.30    745.89 o 
  20  10   0     1941.42     1768.05    177.10 o 
  22  10   0      306.56      438.78    162.83 o 
  24  10   0        7.35     -256.70    248.20 o 
  26  10   0    20805.84    20923.72    709.64 o 
  28  10   0       13.17      149.83    289.75 o 
  30  10   0      935.42      719.26    516.00 o 
   0  12   0    45160.55    45072.23    797.89 o 
   2  12   0    52838.47    54805.19    660.59 o 
   4  12   0     7667.23     8064.82    139.02 o 
   6  12   0   116662.16   119797.84   1424.08 o 
   8  12   0    78209.32    77237.97    948.73 o 
  10  12   0    39951.36    38272.43    478.81 o 
  12  12   0     3560.43     4816.67    134.16 o 
  14  12   0    93051.33    91857.14   1140.50 o 
  16  12   0    16277.67    15550.92    485.13 o 
  18  12   0      407.12      406.09    125.58 o 
  20  12   0     8131.24     7823.12    277.21 o 
  22  12   0    11654.39    11592.91    354.29 o 
  24  12   0     5070.78     6123.48    398.73 o 
  26  12   0        0.33      -82.59    353.01 o 
  28  12   0     2407.49     2159.11    350.37 o 
  30  12   0     4016.90     3834.58    412.51 o 
   2  14   0     5277.82     4484.31    112.92 o 
   4  14   0    65770.09    65832.34    755.47 o 
   6  14   0     9906.83    10895.04    181.19 o 
   8  14   0    45855.35    50130.95    643.99 o 
  10  14   0     4195.03     3734.08    127.91 o 
  12  14   0    20914.75    19029.46    289.84 o 
  14  14   0     4429.37     4262.73    190.05 o 
  16  14   0     4402.73     4314.61    150.82 o 
  18  14   0     9130.57     8057.56    238.31 o 
  20  14   0     9732.16     9545.70    376.08 o 
  22  14   0      745.75      608.31    174.62 o 
  24  14   0     7785.97     8407.48    431.55 o 
  26  14   0     7885.69     8632.22    388.06 o 
  28  14   0     1436.61     1614.52    279.16 o 
  30  14   0      152.53     -162.63    261.89 o 
   0  16   0   162003.81   158953.31   3056.24 o 
   2  16   0    60239.67    63321.42    830.80 o 
   4  16   0    37954.34    41304.26    530.73 o 
   6  16   0    48843.04    52609.42    593.05 o 
   8  16   0    62090.17    60065.59    761.46 o 
  10  16   0    22530.28    23676.62    360.99 o 
  12  16   0    14330.19    14496.04    247.62 o 
  14  16   0     6729.70     7271.25    182.76 o 
  16  16   0    42561.77    41367.41    549.66 o 
  18  16   0      436.80      269.40    136.79 o 
  20  16   0     4445.51     4319.79    245.21 o 
  22  16   0     4228.80     4363.30    219.83 o 
  24  16   0     7870.92     8123.25    457.36 o 
  26  16   0       93.82      384.00    228.55 o 
  28  16   0     3432.55     3561.23    328.18 o 
   2  18   0      897.75      956.71     82.06 o 
   4  18   0   136434.25   141178.53   1558.11 o 
   6  18   0    19143.22    21129.43    299.15 o 
   8  18   0    16252.34    17381.24    282.27 o 
  10  18   0     2117.48     2412.85    117.66 o 
  12  18   0    58756.05    58315.24    766.56 o 
  14  18   0      141.45      231.98     92.84 o 
  16  18   0    17027.90    16790.41    295.03 o 
  18  18   0       73.71       66.29    121.96 o 
  20  18   0    16494.25    16226.23    378.43 o 
  22  18   0      201.06      191.99    192.65 o 
  24  18   0    11015.08    10538.98    415.59 o 
  26  18   0       39.51       68.77    225.21 o 
  28  18   0     4352.00     4262.24    439.05 o 
   0  20   0   182266.42   185909.23   3046.39 o 
   2  20   0     1085.82      721.86     76.98 o 
   4  20   0    18298.76    19732.21    307.49 o 
   6  20   0     9569.39     9522.56    182.11 o 
   8  20   0    26757.96    25755.46    357.97 o 
  10  20   0     6699.39     6976.45    180.19 o 
  12  20   0    11428.22    11734.13    245.65 o 
  14  20   0     5920.11     5484.40    233.37 o 
  16  20   0    25224.15    24521.29    518.95 o 
  18  20   0      117.92       73.12    126.00 o 
  20  20   0     1519.09     1526.01    160.77 o 
  22  20   0     4839.78     4588.52    229.15 o 
  24  20   0     5793.29     5838.21    348.48 o 
  26  20   0       88.23      231.64    324.86 o 
  28  20   0     2089.68     2078.26    398.32 o 
   2  22   0     8215.36     7201.17    165.56 o 
   4  22   0    17582.99    15833.14    270.98 o 
   6  22   0    16567.62    16092.37    262.39 o 
   8  22   0     2852.73     2750.85    115.66 o 
  10  22   0    27360.79    27004.09    386.96 o 
  12  22   0    33355.26    33813.24    499.65 o 
  14  22   0      450.27      547.19    113.31 o 
  16  22   0    10243.22     9566.21    229.43 o 
  18  22   0     5521.02     5788.02    210.21 o 
  20  22   0     3201.38     3285.27    223.45 o 
  22  22   0        4.15       71.37    192.38 o 
  24  22   0     3629.40     3347.93    270.29 o 
  26  22   0     3177.76     3445.77    416.63 o 
  28  22   0     2098.59     3254.96    424.53 o 
   0  24   0     8387.67     7942.82    316.92 o 
   2  24   0    12707.39    12128.89    246.14 o 
   4  24   0      587.55      708.26     92.02 o 
   6  24   0    34375.35    35567.53    503.90 o 
   8  24   0    21641.75    22777.16    322.70 o 
  10  24   0    11124.37    11033.72    295.39 o 
  12  24   0      130.18      -34.86    133.04 o 
  14  24   0    19973.80    18357.58    734.25 o 
  16  24   0     2300.44     2189.51    220.50 o 
  18  24   0     2298.65     2651.26    232.88 o 
  20  24   0      546.57      476.05    181.40 o 
  22  24   0    11907.20    11354.91    399.80 o 
  24  24   0     1720.01     1995.19    261.13 o 
  26  24   0       65.23     -337.36    653.28 o 
   2  26   0    26701.14    25433.10    415.74 o 
   4  26   0      183.72      211.50     86.33 o 
   6  26   0     6368.31     6647.42    185.34 o 
   8  26   0      210.99      188.58    103.83 o 
  10  26   0    33963.58    33040.22    496.87 o 
  12  26   0      813.77      928.70    146.22 o 
  14  26   0      605.31      490.13    163.06 o 
  16  26   0      563.67      320.80    141.19 o 
  18  26   0    20510.23    20192.48    489.53 o 
  20  26   0      158.68     -135.89    238.96 o 
  22  26   0       26.27      -64.25    197.81 o 
  24  26   0        6.18       27.71    231.31 o 
  26  26   0     2768.31     3055.26    564.34 o 
   0  28   0     2452.53     1868.36    228.36 o 
   2  28   0    56017.38    56711.68    796.89 o 
   4  28   0        8.29        6.23     80.17 o 
   6  28   0    13577.53    12726.73    261.08 o 
   8  28   0       90.97       58.14    107.03 o 
  10  28   0    15418.89    15187.27    326.90 o 
  12  28   0       27.35     -179.75    119.83 o 
  14  28   0    15057.22    14600.60    340.30 o 
  16  28   0     2965.16     2794.80    208.53 o 
  18  28   0     1358.44     1469.38    238.04 o 
  20  28   0      391.14      106.62    195.32 o 
  22  28   0     8193.37     8479.57    456.52 o 
  24  28   0      420.13      193.97    242.29 o 
  26  28   0        8.65      498.41    342.50 o 
   2  30   0    19668.51    19517.44    403.51 o 
   4  30   0    58961.86    58886.44    989.37 o 
   6  30   0      653.70      681.28    115.28 o 
   8  30   0     6007.18     5956.01    196.61 o 
  10  30   0     8237.27     8454.87    256.38 o 
  12  30   0     3210.80     3250.49    183.29 o 
  14  30   0     1215.73     1474.69    165.61 o 
  16  30   0      511.12      279.91    192.00 o 
  18  30   0    10469.54    10910.98    405.31 o 
  20  30   0     1286.68      997.40    195.16 o 
  22  30   0       27.41      -12.65    226.31 o 
  24  30   0     1894.80     2006.22    467.86 o 
   0  32   0      953.07     1047.03    221.44 o 
   2  32   0     1620.38     1762.00    171.45 o 
   4  32   0      474.53      293.28    105.49 o 
   6  32   0     7321.57     6771.03    256.12 o 
   8  32   0    11558.18    10722.64    323.64 o 
  10  32   0     4038.87     3961.84    193.26 o 
  12  32   0      430.81      639.29    145.39 o 
  14  32   0     6013.06     5503.44    229.19 o 
  16  32   0     4762.09     4227.65    246.01 o 
  18  32   0       63.50      -89.24    199.07 o 
  20  32   0     1751.69     1621.94    320.48 o 
  22  32   0     1105.40      953.73    221.90 o 
  24  32   0     1337.79     1022.12    252.94 o 
   2  34   0     6806.92     7230.80    263.58 o 
   4  34   0    17183.54    17350.99    438.45 o 
   6  34   0      325.02      232.59    153.72 o 
   8  34   0     5192.78     5762.86    244.69 o 
  10  34   0       23.51      -56.04    167.31 o 
  12  34   0    11681.04    11531.38    373.83 o 
  14  34   0      141.43      284.14    188.95 o 
  16  34   0     1662.74     1218.45    204.33 o 
  18  34   0      315.63      124.20    191.71 o 
  20  34   0     4445.32     4459.75    281.10 o 
  22  34   0        0.12     -109.25    251.21 o 
   0  36   0    39756.56    39692.86   1315.10 o 
   2  36   0     1013.32      955.24    172.65 o 
   4  36   0      482.98      571.09    156.51 o 
   6  36   0        1.59      -94.80    156.06 o 
   8  36   0    15599.39    15718.49    462.35 o 
  10  36   0        0.50        3.00    183.55 o 
  12  36   0     1710.93     1886.32    248.59 o 
  14  36   0        7.95       26.62    190.05 o 
  16  36   0     3711.91     3836.78    322.02 o 
  18  36   0       75.74      237.56    246.72 o 
  20  36   0      832.85      476.06    277.33 o 
  22  36   0      157.73      220.03    238.95 o 
   2  38   0     1011.85      956.26    183.60 o 
   4  38   0     4529.14     4573.92    345.73 o 
   6  38   0      720.00      937.34    184.56 o 
   8  38   0       85.61      107.98    168.59 o 
  10  38   0     1401.73     1636.98    222.95 o 
  12  38   0     6809.05     6748.92    318.09 o 
  14  38   0      537.11      561.70    248.35 o 
  16  38   0     4355.61     4488.62    346.56 o 
  18  38   0      980.66      531.67    277.79 o 
  20  38   0     1068.92     1297.35    306.29 o 
   0  40   0     3350.22     2706.99    366.43 o 
   2  40   0     1434.91     1485.87    199.23 o 
   4  40   0      137.40      257.65    178.09 o 
   6  40   0     4015.15     4132.23    250.64 o 
   8  40   0     3504.99     3420.80    255.11 o 
  10  40   0      800.63      805.59    220.75 o 
  12  40   0       30.12       80.38    209.57 o 
  14  40   0      712.32      714.49    268.48 o 
  16  40   0     3152.69     3104.29    327.97 o 
  18  40   0       38.56       35.68    376.14 o 
   2  42   0     3152.23     3229.21    268.96 o 
   4  42   0     1058.56      655.72    195.66 o 
   6  42   0     2195.82     2438.35    228.99 o 
   8  42   0      918.57      909.23    250.67 o 
  10  42   0     6204.47     5973.17    324.26 o 
  12  42   0      229.16      342.09    224.47 o 
  14  42   0      319.85      425.55    271.87 o 
  16  42   0     1113.46     1187.54    294.16 o 
   0  44   0      219.75      150.58    270.05 o 
   2  44   0      436.98      422.58    193.15 o 
   4  44   0       85.28      119.67    187.30 o 
   6  44   0     1825.98     1877.36    227.76 o 
   8  44   0      817.86      598.98    208.82 o 
  10  44   0       17.98       30.60    222.33 o 
  12  44   0      538.10      520.28    241.74 o 
  14  44   0     1065.96      983.63    329.69 o 
  16  44   0      424.04      171.01    286.46 o 
   2  46   0     6892.69     7129.25    402.10 o 
   4  46   0     1356.55     1806.18    237.49 o 
   6  46   0     5155.78     4860.54    287.91 o 
   8  46   0       45.87     -163.28    203.26 o 
  10  46   0     2048.20     2176.38    300.03 o 
  12  46   0      347.14      249.13    283.77 o 
   0  48   0       49.67      128.91    303.28 o 
   2  48   0       70.64     -192.19    199.80 o 
   4  48   0      424.90      728.25    223.02 o 
   6  48   0      329.48      278.75    213.75 o 
   8  48   0     1596.50     1925.74    256.38 o 
  10  48   0       64.30       25.25    248.28 o 
   2  50   0      814.46      642.02    231.43 o 
   4  50   0     1415.40     1387.76    247.23 o 
   6  50   0      172.27      -67.01    222.19 o 
   1   1   1     6721.23     6194.68    202.17 o 
   3   1   1   270623.38   287661.50   5512.98 o 
   5   1   1   283228.50   289551.38   4033.10 o 
   7   1   1    38434.84    37243.68    581.96 o 
   9   1   1    36273.18    36769.47    592.39 o 
  11   1   1    35075.34    34597.17    510.94 o 
  13   1   1    29745.08    28171.36    571.82 o 
  15   1   1    21761.99    20871.68    750.55 o 
  17   1   1     8168.16     7426.79    399.07 o 
  19   1   1    12829.70    11483.54    489.39 o 
  21   1   1    13209.32    12436.75    537.09 o 
  23   1   1    11392.79    11141.29    373.82 o 
  25   1   1     1925.24     2078.68    378.68 o 
  27   1   1     2267.38     2070.52    330.25 o 
  29   1   1     4616.70     4677.30    508.23 o 
  31   1   1     3265.03     3379.04    415.88 o 
   1   3   1     7397.27     8518.37    192.57 o 
   3   3   1    61691.75    68656.73   1445.09 o 
   5   3   1    12856.58    13320.73    215.93 o 
   7   3   1    98895.58    97981.22   1537.56 o 
   9   3   1    48369.55    46629.97    785.38 o 
  11   3   1    22844.17    20723.09    447.36 o 
  13   3   1     4973.28     4934.50    132.79 o 
  15   3   1    20243.35    19661.33    323.26 o 
  17   3   1    31879.77    29868.95    813.24 o 
  19   3   1    13130.12    12454.73    346.47 o 
  21   3   1     5289.20     5138.09    352.32 o 
  23   3   1     1394.31     1440.08    225.93 o 
  25   3   1     7445.97     7314.82    435.85 o 
  27   3   1     4115.57     3633.54    457.02 o 
  29   3   1     1002.84     1019.96    317.63 o 
   1   5   1      520.14      595.84     64.49 o 
   3   5   1    55178.50    57667.59    730.12 o 
   5   5   1   214961.28   225435.61   2643.39 o 
   7   5   1    33251.39    33095.64    437.64 o 
   9   5   1      948.04     1074.73     93.09 o 
  11   5   1    19752.50    18611.07    407.41 o 
  13   5   1    51070.47    50033.32    722.76 o 
  15   5   1    15225.67    14847.23    352.26 o 
  17   5   1      960.51      668.10    133.29 o 
  19   5   1     5285.43     5221.14    234.30 o 
  21   5   1    18332.16    17191.10    426.06 o 
  23   5   1    14995.01    14277.71    455.83 o 
  25   5   1     1898.55     2116.53    448.96 o 
  27   5   1     1279.59     1441.11    311.72 o 
  29   5   1     4185.13     4353.07    411.76 o 
   1   7   1   104107.35   109387.18   1730.91 o 
   3   7   1    62557.96    66758.02    846.31 o 
   5   7   1    27322.22    28010.56    344.17 o 
   7   7   1    50801.26    51073.17    642.69 o 
   9   7   1    30048.20    28192.69    423.88 o 
  11   7   1    29892.47    30143.38    576.45 o 
  13   7   1     7723.64     7410.57    225.30 o 
  15   7   1    26925.21    25903.66    488.97 o 
  17   7   1    17290.38    16537.37    378.25 o 
  19   7   1    19416.76    20392.23    450.72 o 
  21   7   1     7885.71     7728.22    362.20 o 
  23   7   1     6346.63     5725.26    348.07 o 
  25   7   1     5713.07     5896.95    452.98 o 
  27   7   1     4066.24     3214.45    580.80 o 
  29   7   1     1462.59     1581.82    340.55 o 
   1   9   1    59952.64    60962.03    996.85 o 
   3   9   1    80348.45    81334.13   1096.65 o 
   5   9   1    63337.55    64906.95    786.95 o 
   7   9   1    53837.20    53213.50    671.72 o 
   9   9   1    23962.97    23749.71    340.20 o 
  11   9   1    22087.13    22074.03    299.84 o 
  13   9   1    23070.09    21465.51    370.12 o 
  15   9   1     8285.19     8598.20    274.76 o 
  17   9   1     9873.38     9683.01    288.17 o 
  19   9   1    10848.83    11550.16    534.53 o 
  21   9   1    14770.09    14329.49    449.21 o 
  23   9   1     5893.30     5746.38    334.82 o 
  25   9   1     2121.05     2149.82    257.03 o 
  27   9   1     2180.36     2119.38    325.33 o 
  29   9   1     1404.19     1256.46    335.85 o 
   1  11   1    29519.95    30970.55    548.34 o 
   3  11   1    50146.21    49945.46    769.95 o 
   5  11   1    77051.23    75714.75    971.08 o 
   7  11   1    20069.76    19203.12    265.45 o 
   9  11   1    17503.36    17417.36    272.74 o 
  11  11   1    34137.89    32681.59    645.89 o 
  13  11   1    37064.46    34733.10    448.20 o 
  15  11   1    12714.42    11899.76    420.33 o 
  17  11   1     7870.00     8186.15    284.60 o 
  19  11   1    12048.49    11785.58    382.29 o 
  21  11   1    23897.03    22902.45    506.01 o 
  23  11   1     7544.47     7666.37    317.37 o 
  25  11   1     1421.46      961.12    232.18 o 
  27  11   1     1207.25     1092.14    292.71 o 
  29  11   1     4603.44     4247.03    398.99 o 
   1  13   1    60817.34    62771.98   1148.28 o 
   3  13   1     7065.44     7489.63    154.30 o 
   5  13   1     2109.70     1986.75     87.72 o 
   7  13   1    31800.68    30630.37    415.48 o 
   9  13   1    96212.68    95034.16   1170.03 o 
  11  13   1    51315.35    50866.16    707.99 o 
  13  13   1     5780.39     6161.53    268.41 o 
  15  13   1     4995.45     5368.59    391.22 o 
  17  13   1    11518.56    10998.15    415.94 o 
  19  13   1    21593.71    20812.11    454.24 o 
  21  13   1     1332.68     1293.39    174.19 o 
  23  13   1     1750.52     2149.19    217.94 o 
  25  13   1     3497.65     3638.60    248.67 o 
  27  13   1     5001.86     4819.95    410.48 o 
  29  13   1     1182.26     1331.84    327.30 o 
   1  15   1     4422.08     4179.86    169.55 o 
   3  15   1    27074.06    25474.20    373.66 o 
   5  15   1    24041.90    22902.27    354.71 o 
   7  15   1    15325.11    14001.53    282.54 o 
   9  15   1     1738.21     2060.06     93.69 o 
  11  15   1    34708.34    33782.54    499.52 o 
  13  15   1    26110.21    24143.22    370.99 o 
  15  15   1     5237.88     5132.68    242.90 o 
  17  15   1     1606.86     1564.47    158.39 o 
  19  15   1     3029.19     2933.83    222.69 o 
  21  15   1    12731.10    12460.87    450.72 o 
  23  15   1     4997.22     5478.25    265.61 o 
  25  15   1      655.99      648.22    196.38 o 
  27  15   1      832.40      501.44    323.70 o 
  29  15   1     4231.96     4706.15    414.47 o 
   1  17   1    21417.30    20144.53    430.31 o 
   3  17   1    40203.61    40305.55    603.68 o 
   5  17   1    56762.30    58063.03    849.38 o 
   7  17   1    50111.90    49859.52    689.43 o 
   9  17   1    51449.13    51966.24    678.59 o 
  11  17   1    21872.81    21129.77    317.97 o 
  13  17   1     9108.52     8762.40    210.10 o 
  15  17   1    15811.57    15166.42    341.40 o 
  17  17   1    15051.48    14538.98    330.42 o 
  19  17   1    13682.63    13393.25    359.77 o 
  21  17   1     4630.22     4410.47    238.60 o 
  23  17   1     3201.78     3548.70    236.60 o 
  25  17   1     3196.09     2804.22    299.22 o 
  27  17   1     2102.77     2414.97    335.76 o 
  29  17   1     1039.58      946.21    566.07 o 
   1  19   1    28968.32    28592.94    470.99 o 
   3  19   1    15820.49    15644.89    442.60 o 
   5  19   1    28331.67    27873.10    397.51 o 
   7  19   1    19558.07    18161.62    318.07 o 
   9  19   1    28425.53    26748.13    397.24 o 
  11  19   1     5588.38     5672.89    154.40 o 
  13  19   1     3794.99     3819.68    152.05 o 
  15  19   1    12181.58    11860.48    363.90 o 
  17  19   1    17626.99    16607.85    365.85 o 
  19  19   1    10188.21    10129.65    313.86 o 
  21  19   1     3195.07     3537.28    220.34 o 
  23  19   1     3369.85     3533.48    243.02 o 
  25  19   1     3867.07     3914.18    333.31 o 
  27  19   1     2249.01     2159.37    786.67 o 
   1  21   1     3990.79     4275.87    155.52 o 
   3  21   1    36885.74    35572.01    750.66 o 
   5  21   1    39792.34    38612.84    563.35 o 
   7  21   1    25315.36    24695.85    493.43 o 
   9  21   1     4502.87     5143.18    171.57 o 
  11  21   1    13771.51    13797.70    264.28 o 
  13  21   1    17364.02    17525.95    299.16 o 
  15  21   1     4490.84     4478.60    185.59 o 
  17  21   1     1020.13     1136.34    145.40 o 
  19  21   1     2230.40     2326.57    190.15 o 
  21  21   1     7462.98     7653.69    318.60 o 
  23  21   1     4722.46     5095.34    295.98 o 
  25  21   1      520.77      530.49    308.37 o 
  27  21   1      145.35      276.88    441.06 o 
   1  23   1    25697.69    24762.38    474.47 o 
   3  23   1    12272.54    12661.05    254.50 o 
   5  23   1      252.28      171.43     71.52 o 
   7  23   1    21121.06    19243.19    345.20 o 
   9  23   1    19050.36    18433.13    441.16 o 
  11  23   1    12212.96    12122.08    251.34 o 
  13  23   1     1243.57     1397.64    139.38 o 
  15  23   1    13040.01    12660.48    305.80 o 
  17  23   1    10853.05    10216.78    283.54 o 
  19  23   1    10079.79     9561.81    346.44 o 
  21  23   1     1150.15     1194.73    238.19 o 
  23  23   1     1545.34     1553.65    271.17 o 
  25  23   1     4207.77     4170.84    430.97 o 
  27  23   1     3627.29     3679.90    567.91 o 
   1  25   1     7512.72     7685.29    249.55 o 
   3  25   1    10470.12    10383.66    235.64 o 
   5  25   1    29843.48    29051.94    631.14 o 
   7  25   1     7690.43     7341.90    226.63 o 
   9  25   1     8447.56     8328.93    228.45 o 
  11  25   1     5907.84     6261.93    208.02 o 
  13  25   1    13257.56    13006.53    304.24 o 
  15  25   1     3444.15     3156.33    214.38 o 
  17  25   1     3583.23     3820.50    234.91 o 
  19  25   1     2740.63     2800.35    219.64 o 
  21  25   1     4774.42     5284.28    295.83 o 
  23  25   1     2194.16     2717.16    296.84 o 
  25  25   1     1111.01     1461.22    648.14 o 
   1  27   1    14231.31    13742.22    344.11 o 
   3  27   1     9459.12     9101.43    255.05 o 
   5  27   1     6460.82     6325.19    197.64 o 
   7  27   1    10021.44     9478.20    263.65 o 
   9  27   1     4824.49     4442.53    229.24 o 
  11  27   1     6034.41     5944.55    210.33 o 
  13  27   1     8693.42     8674.86    254.45 o 
  15  27   1     7320.18     7245.41    270.88 o 
  17  27   1     3550.85     3640.67    223.54 o 
  19  27   1     3825.61     3649.35    297.93 o 
  21  27   1     3345.41     3565.12    284.76 o 
  23  27   1     1511.74     1346.33    246.60 o 
  25  27   1      969.63     1377.79    362.85 o 
   1  29   1    20303.17    20218.82    537.07 o 
   3  29   1    12452.59    11456.30    329.63 o 
   5  29   1     7100.73     7429.35    218.52 o 
   7  29   1    23613.01    23521.21    451.64 o 
   9  29   1    14933.81    14243.31    341.85 o 
  11  29   1    12186.77    12233.79    299.06 o 
  13  29   1     1688.64     1383.93    172.32 o 
  15  29   1     3337.90     3452.41    262.74 o 
  17  29   1     3727.13     3917.60    235.89 o 
  19  29   1     3280.44     3484.28    242.51 o 
  21  29   1     1305.63     1187.44    328.70 o 
  23  29   1     1042.62     1439.57    250.21 o 
  25  29   1     2972.87     3263.56    424.27 o 
   1  31   1     8661.89     8624.09    295.54 o 
   3  31   1     3790.34     3530.74    195.77 o 
   5  31   1    19539.83    19051.75    410.77 o 
   7  31   1      959.72      630.48    165.40 o 
   9  31   1     2188.71     1757.06    196.14 o 
  11  31   1     2349.52     2221.52    179.74 o 
  13  31   1    10130.22    10059.55    310.86 o 
  15  31   1     4502.57     4949.30    285.85 o 
  17  31   1       27.73       19.83    176.60 o 
  19  31   1      618.48      737.24    195.22 o 
  21  31   1     1710.30     1864.37    244.00 o 
  23  31   1     2919.18     3138.26    322.41 o 
   1  33   1     3260.64     3086.28    214.98 o 
   3  33   1     8647.05     8273.55    279.83 o 
   5  33   1     1003.71     1059.80    163.11 o 
   7  33   1     9600.00    10203.56    310.14 o 
   9  33   1     6781.32     6532.13    279.08 o 
  11  33   1     5104.46     5164.72    255.01 o 
  13  33   1     1115.57     1085.72    194.44 o 
  15  33   1     2902.94     2980.13    217.75 o 
  17  33   1     4385.40     4119.16    253.53 o 
  19  33   1     1317.92     1332.95    259.31 o 
  21  33   1      844.75      721.84    214.38 o 
  23  33   1       61.89      136.51    241.27 o 
   1  35   1    10097.53    10362.29    359.75 o 
   3  35   1     9932.19    10065.31    314.29 o 
   5  35   1     7302.12     6260.80    255.79 o 
   7  35   1      983.81     1145.67    188.37 o 
   9  35   1     3020.03     3295.76    238.37 o 
  11  35   1     3210.76     3344.27    271.47 o 
  13  35   1     3805.86     2710.33    267.44 o 
  15  35   1     2315.67     2772.87    410.16 o 
  17  35   1     2285.01     1891.62    251.15 o 
  19  35   1     1299.04     1264.09    239.50 o 
  21  35   1     1518.77     1159.85    256.26 o 
   1  37   1     1549.01     1438.00    190.32 o 
   3  37   1     8682.61     8598.59    299.52 o 
   5  37   1     4855.15     5044.97    247.18 o 
   7  37   1      946.69     1121.14    199.93 o 
   9  37   1      694.99      641.19    198.18 o 
  11  37   1     2683.71     2396.79    234.08 o 
  13  37   1     1240.68      622.63    226.18 o 
  15  37   1     1750.71     2156.58    388.69 o 
  17  37   1      302.29      147.57    253.44 o 
  19  37   1     2385.61     2493.98    315.28 o 
  21  37   1     1300.07     1665.40    300.92 o 
   1  39   1     3553.99     3686.12    233.42 o 
   3  39   1      986.46      970.88    183.52 o 
   5  39   1      188.36      218.68    172.84 o 
   7  39   1     3454.07     3234.65    246.11 o 
   9  39   1     5028.83     4977.18    285.15 o 
  11  39   1      923.85      753.81    240.52 o 
  13  39   1      141.08     -139.90    219.38 o 
  15  39   1      907.16     1119.28    277.11 o 
  17  39   1     2560.78     2395.70    312.82 o 
  19  39   1     1753.61     2302.00    369.63 o 
   1  41   1      555.19      453.95    197.38 o 
   3  41   1     2134.02     1903.01    242.48 o 
   5  41   1     3194.83     3024.75    235.44 o 
   7  41   1     1779.17     1907.56    235.83 o 
   9  41   1       66.87      -35.91    243.36 o 
  11  41   1     2272.84     2642.94    330.34 o 
  13  41   1     2847.42     2620.03    291.47 o 
  15  41   1      539.20      368.99    229.87 o 
  17  41   1      815.47      823.11    287.88 o 
   1  43   1     2031.26     2362.88    228.99 o 
   3  43   1      603.40      636.62    195.50 o 
   5  43   1      693.26      879.95    207.36 o 
   7  43   1     1011.76      979.63    234.01 o 
   9  43   1      961.69     1047.91    231.22 o 
  11  43   1     1095.00      843.18    272.02 o 
  13  43   1     1033.86     1204.42    287.87 o 
  15  43   1     2612.34     3695.95    425.90 o 
   1  45   1     1390.38     1302.28    218.36 o 
   3  45   1     1675.73     1578.80    221.46 o 
   5  45   1     1713.42     1758.22    229.77 o 
   7  45   1      793.85      882.07    245.32 o 
   9  45   1      473.46      532.27    239.42 o 
  11  45   1      729.54      910.87    288.06 o 
  13  45   1     2149.43     1809.23    315.57 o 
   1  47   1     1745.30     1846.33    243.63 o 
   3  47   1     1610.67     1496.35    236.22 o 
   5  47   1     1830.76     1824.92    244.24 o 
   7  47   1      987.55      729.56    242.08 o 
   9  47   1      500.91      425.08    280.47 o 
  11  47   1     1032.81     1134.73    302.80 o 
   1  49   1      961.96      943.20    233.53 o 
   3  49   1       39.63      -39.41    204.26 o 
   5  49   1      164.53       -8.76    217.26 o 
   7  49   1       16.46      213.21    246.17 o 
   2   0   2   247142.66   243945.06   9824.17 o 
   6   0   2     2049.03     2895.19    300.92 o 
  10   0   2   113561.40   113631.09   2361.35 o 
  14   0   2    10923.05    10969.18    851.19 o 
  18   0   2    63675.57    57250.50   2746.59 o 
  22   0   2     3524.13     3729.26    444.09 o 
  26   0   2    16084.54    13301.55   2930.19 o 
  30   0   2      714.70      838.05    503.94 o 
   0   2   2    31076.54    16593.81    675.97 o 
   2   2   2   114836.43   122474.29   2375.07 o 
   4   2   2    12646.82    12985.44    333.56 o 
   6   2   2    24600.62    23530.77    680.79 o 
   8   2   2    67064.19    66987.58   1109.72 o 
  10   2   2    49093.61    50600.32    769.80 o 
  12   2   2     4320.00     4464.39    183.37 o 
  14   2   2    46691.20    47246.02    863.76 o 
  16   2   2     3988.42     4315.57    210.74 o 
  18   2   2     1069.88     1011.51    208.76 o 
  20   2   2     1322.00     1329.36    185.99 o 
  22   2   2    17600.11    16405.95    912.62 o 
  24   2   2     2516.76     2852.83    330.84 o 
  26   2   2      200.29      -49.72    223.75 o 
  28   2   2      647.30     1126.11    341.50 o 
  30   2   2     5894.26     5746.02    478.52 o 
   2   4   2    94019.59   100781.27   4922.62 o 
   4   4   2    17086.30    15352.68    468.71 o 
   6   4   2     6167.84     5714.18    124.53 o 
   8   4   2     1127.48     1284.91    117.34 o 
  10   4   2    54111.88    52897.44    801.06 o 
  12   4   2    27800.37    24692.24    435.87 o 
  14   4   2     1101.31     1052.30    113.98 o 
  16   4   2     6853.08     6986.48    251.24 o 
  18   4   2    26417.91    24642.89    651.27 o 
  20   4   2     4592.31     4698.23    242.99 o 
  22   4   2       81.94     -111.56    162.28 o 
  24   4   2     4718.49     4448.36    292.00 o 
  26   4   2     9654.00     8906.04    563.71 o 
  28   4   2     1629.95     1166.33    333.11 o 
   0   6   2   141127.06   150744.45   3411.88 o 
   2   6   2     2420.53     2173.39    192.07 o 
   4   6   2        9.85       49.51     63.40 o 
   6   6   2    24512.81    23980.23    426.33 o 
   8   6   2   107127.34   106561.38   1476.97 o 
  10   6   2    16656.85    17842.01    299.68 o 
  12   6   2     7169.41     7080.80    287.83 o 
  14   6   2    11798.08    11777.01    259.99 o 
  16   6   2    30820.19    28991.48    504.94 o 
  18   6   2     4437.18     4248.99    193.59 o 
  20   6   2     5662.17     5722.79    284.37 o 
  22   6   2     8315.17     7886.36    526.90 o 
  24   6   2    13697.74    12531.53    452.14 o 
  26   6   2      436.67      429.15    231.13 o 
  28   6   2     5300.87     4640.56    460.54 o 
   2   8   2     3163.26     2990.54    151.64 o 
   4   8   2   130478.17   132474.64   1900.82 o 
   6   8   2     5871.63     6349.24    240.60 o 
   8   8   2     9709.26    10096.73    201.79 o 
  10   8   2     3122.72     3150.44    124.41 o 
  12   8   2    69222.32    66987.20   1020.39 o 
  14   8   2      901.76      930.52    131.96 o 
  16   8   2    32210.13    31193.96    570.94 o 
  18   8   2      346.54      221.87    133.04 o 
  20   8   2     7457.13     7326.68    331.27 o 
  22   8   2     1071.37      853.34    217.62 o 
  24   8   2     5456.18     4711.71    472.37 o 
  26   8   2      448.77      378.38    237.63 o 
  28   8   2     3071.77     3329.99    370.93 o 
   0  10   2   152969.28   147582.47   3362.53 o 
   2  10   2     4664.01     5041.81    183.54 o 
   4  10   2     1965.02     2052.75     97.01 o 
   6  10   2     5000.21     4725.81    133.77 o 
   8  10   2    70499.70    68665.91    901.40 o 
  10  10   2      508.62      524.37     95.31 o 
  12  10   2     3342.76     3277.67    246.08 o 
  14  10   2     1201.71     1368.66    144.92 o 
  16  10   2    63603.93    61451.60   1572.09 o 
  18  10   2       29.87       18.45    130.37 o 
  20  10   2     2983.01     2898.37    245.22 o 
  22  10   2      558.34      292.40    199.38 o 
  24  10   2    13217.81    13019.84    464.90 o 
  26  10   2      343.67      421.79    231.35 o 
  28  10   2     6155.13     5749.98    449.14 o 
   2  12   2    18194.48    16731.95    342.52 o 
   4  12   2    71024.39    67144.02   1009.66 o 
   6  12   2     6798.59     5832.02    156.01 o 
   8  12   2     1675.64     1885.68     95.92 o 
  10  12   2    40929.60    39683.98    564.03 o 
  12  12   2    44209.32    43404.70    689.26 o 
  14  12   2     6266.08     6223.53    265.75 o 
  16  12   2    25306.74    22846.46    461.26 o 
  18  12   2    17542.89    16856.38    396.12 o 
  20  12   2     6177.65     6155.27    446.29 o 
  22  12   2       99.44      -63.66    197.31 o 
  24  12   2     5855.16     5937.18    494.96 o 
  26  12   2     3139.72     3443.02    447.50 o 
  28  12   2     2657.55     2957.41    473.52 o 
   0  14   2    57977.44    60363.79   1466.28 o 
   2  14   2    23787.33    22643.52    441.95 o 
   4  14   2     5022.47     4820.52    157.16 o 
   6  14   2    43810.18    42669.61    631.89 o 
   8  14   2    22207.52    20780.05    354.77 o 
  10  14   2     5942.06     5543.54    154.63 o 
  12  14   2       12.52       54.68     90.66 o 
  14  14   2    13151.62    12695.83    279.69 o 
  16  14   2     6944.35     6731.04    385.60 o 
  18  14   2     1828.55     2120.60    208.15 o 
  20  14   2     1206.84     1274.58    208.70 o 
  22  14   2    14090.73    13410.13    728.14 o 
  24  14   2     4017.65     4428.48    495.30 o 
  26  14   2       52.91      -81.64    225.64 o 
  28  14   2     1680.43     1804.11    347.44 o 
   2  16   2    60038.32    58175.33    999.51 o 
   4  16   2     6394.33     6261.45    187.85 o 
   6  16   2    17602.34    17648.62    320.64 o 
   8  16   2     3193.95     3269.59    134.77 o 
  10  16   2    20308.29    18950.25    327.49 o 
  12  16   2    18293.13    17988.21    397.44 o 
  14  16   2     3582.81     3767.99    345.32 o 
  16  16   2     2231.69     2270.19    154.25 o 
  18  16   2    18838.08    17670.21    460.03 o 
  20  16   2     2718.72     2748.05    236.38 o 
  22  16   2       12.47     -178.20    193.10 o 
  24  16   2     1624.05     1911.01    260.39 o 
  26  16   2    11567.35    12353.32    943.98 o 
  28  16   2      268.44      140.67    320.23 o 
   0  18   2      520.04      544.17    141.34 o 
   2  18   2    37395.55    35831.66    670.91 o 
   4  18   2      133.50       79.79     91.83 o 
   6  18   2    53705.52    53566.43    854.52 o 
   8  18   2     1738.85     1572.58    117.63 o 
  10  18   2    18262.42    18383.07    327.45 o 
  12  18   2     4509.51     3941.87    178.19 o 
  14  18   2    83162.33    79753.58   1183.64 o 
  16  18   2      482.52      374.52    126.03 o 
  18  18   2     4416.47     4331.91    324.39 o 
  20  18   2      479.61      294.66    193.08 o 
  22  18   2    11796.09    10757.60    491.62 o 
  24  18   2       23.18      125.31    249.46 o 
  26  18   2       22.55      338.38    276.95 o 
   2  20   2    47715.03    45678.50    760.44 o 
   4  20   2     6877.57     6387.02    207.76 o 
   6  20   2     6050.54     5793.71    243.89 o 
   8  20   2     1151.59     1179.12    114.67 o 
  10  20   2    12257.95    11897.42    259.84 o 
  12  20   2    10292.21     9738.16    274.96 o 
  14  20   2      547.86      601.38    138.27 o 
  16  20   2       78.70      267.01    125.47 o 
  18  20   2    11660.99    11400.48    321.12 o 
  20  20   2     2621.66     2590.32    284.58 o 
  22  20   2       52.01      -23.71    231.39 o 
  24  20   2      895.47     1027.36    281.07 o 
  26  20   2     7981.34     8982.69    480.14 o 
   0  22   2    15406.93    14741.06    430.76 o 
   2  22   2    14154.35    14022.84    325.49 o 
   4  22   2     2022.86     2199.17    144.75 o 
   6  22   2    11200.39    10526.56    284.43 o 
   8  22   2    36554.64    34458.32    567.45 o 
  10  22   2    16462.32    15929.16    315.38 o 
  12  22   2     8205.89     7738.79    251.87 o 
  14  22   2    20527.97    19808.55    437.36 o 
  16  22   2     2417.52     2280.62    181.33 o 
  18  22   2      643.42      585.17    165.96 o 
  20  22   2     2939.66     3542.66    362.83 o 
  22  22   2     5565.67     5347.77    425.39 o 
  24  22   2     1136.39     1403.22    340.05 o 
  26  22   2      408.58      363.51    335.57 o 
   2  24   2     4292.01     4038.37    180.52 o 
   4  24   2    31481.62    29797.02    559.05 o 
   6  24   2      818.97      661.41    136.25 o 
   8  24   2     1802.90     2257.23    153.37 o 
  10  24   2    14103.62    13379.39    313.05 o 
  12  24   2    19181.74    17618.19    387.51 o 
  14  24   2      325.91       89.51    139.95 o 
  16  24   2     3718.34     3467.48    227.60 o 
  18  24   2     2168.38     2331.28    237.80 o 
  20  24   2    10044.72     9309.46    621.00 o 
  22  24   2      102.10      213.16    307.76 o 
  24  24   2     3926.69     3258.28    395.27 o 
  26  24   2     1151.22     1382.52    446.59 o 
   0  26   2    44997.41    42549.83   1182.06 o 
   2  26   2      599.45      466.60    122.92 o 
   4  26   2      123.40      -56.31    126.50 o 
   6  26   2       91.72      102.09    129.70 o 
   8  26   2    25764.29    25687.84    523.65 o 
  10  26   2     5554.49     5426.59    231.40 o 
  12  26   2      839.11      764.51    151.36 o 
  14  26   2       43.32      -69.46    142.11 o 
  16  26   2    10427.76    10374.63    319.40 o 
  18  26   2       65.58     -238.13    158.75 o 
  20  26   2     2442.94     2019.88    284.78 o 
  22  26   2      194.28      -25.57    296.26 o 
  24  26   2     1589.25     2140.47    374.49 o 
   2  28   2      972.35      945.90    159.23 o 
   4  28   2    26455.53    25909.17    533.07 o 
   6  28   2     2980.84     2976.70    202.86 o 
   8  28   2     5998.80     5615.56    219.41 o 
  10  28   2       50.83     -135.01    126.21 o 
  12  28   2    22758.94    21549.97    533.47 o 
  14  28   2     1857.00     1746.00    182.11 o 
  16  28   2     7022.33     6878.35    446.02 o 
  18  28   2      385.24      688.91    209.61 o 
  20  28   2     8430.37     8454.25    800.20 o 
  22  28   2      136.92      177.74    316.74 o 
  24  28   2     1425.22     1181.21    394.96 o 
   0  30   2    46160.93    42657.55    998.59 o 
   2  30   2     2704.14     2848.48    206.31 o 
   4  30   2     1432.04     1704.66    315.76 o 
   6  30   2    19512.88    18460.68    444.30 o 
   8  30   2     6884.65     6171.89    263.83 o 
  10  30   2       72.92      120.70    157.61 o 
  12  30   2       66.40      146.76    162.49 o 
  14  30   2     3369.55     3546.08    229.96 o 
  16  30   2     5804.89     6053.17    292.31 o 
  18  30   2      906.24      909.86    221.27 o 
  20  30   2     1766.40     2564.03    332.80 o 
  22  30   2     3696.58     4554.05    444.43 o 
   2  32   2      514.91      650.89    141.63 o 
   4  32   2     1198.47      931.52    177.51 o 
   6  32   2     6022.13     5752.99    268.96 o 
   8  32   2      422.76      191.65    170.20 o 
  10  32   2     6143.14     6028.68    315.83 o 
  12  32   2     3207.53     2342.45    303.95 o 
  14  32   2      798.62      628.24    190.03 o 
  16  32   2     1120.98     1163.35    219.19 o 
  18  32   2     3355.90     3643.97    335.98 o 
  20  32   2      931.79     1358.59    494.51 o 
  22  32   2       28.64      157.30    291.34 o 
   0  34   2     7196.35     6169.14    354.17 o 
   2  34   2    12881.04    12458.78    340.80 o 
   4  34   2     4291.20     3788.69    277.31 o 
   6  34   2    15729.06    15203.92    548.12 o 
   8  34   2     3849.16     3240.04    240.12 o 
  10  34   2     1448.13     1699.29    236.45 o 
  12  34   2      109.26       58.24    205.66 o 
  14  34   2     6357.92     6094.64    509.14 o 
  16  34   2     1433.34      972.20    234.76 o 
  18  34   2       20.82     -263.38    287.65 o 
  20  34   2      224.03      108.38    324.93 o 
   2  36   2     2871.72     2993.78    215.26 o 
   4  36   2      908.87     1145.92    231.87 o 
   6  36   2     2792.90     2556.71    235.54 o 
   8  36   2      323.24      170.36    191.90 o 
  10  36   2     8388.92     8156.06    380.41 o 
  12  36   2      664.12      885.74    234.41 o 
  14  36   2     1419.85     1620.90    252.42 o 
  16  36   2       38.56      176.09    230.03 o 
  18  36   2     4235.85     3859.08    513.61 o 
  20  36   2      851.13     1177.51    396.65 o 
   0  38   2     3093.99     2266.34    488.68 o 
   2  38   2     6282.44     5418.73    257.83 o 
   4  38   2      146.00      186.76    182.32 o 
   6  38   2     3510.04     3232.04    271.79 o 
   8  38   2     2186.85     2245.65    258.08 o 
  10  38   2     1922.56     1738.53    255.97 o 
  12  38   2      238.83      767.40    242.31 o 
  14  38   2     6247.12     5915.27    357.35 o 
  16  38   2        8.23     -348.98    232.65 o 
  18  38   2       74.72     -185.53    415.95 o 
   2  40   2     2346.53     2239.27    220.03 o 
   4  40   2     2343.95     2882.92    265.41 o 
   6  40   2      585.20      340.68    176.07 o 
   8  40   2      118.03      174.86    221.95 o 
  10  40   2     1918.49     2187.30    307.10 o 
  12  40   2     2614.76     2523.87    301.18 o 
  14  40   2       74.28      349.14    254.73 o 
  16  40   2       47.08      -67.08    254.86 o 
   0  42   2     2700.81     2702.10    391.99 o 
   2  42   2      112.87     -117.01    175.67 o 
   4  42   2      124.68       76.87    204.47 o 
   6  42   2      540.94      372.29    216.02 o 
   8  42   2     4219.77     4449.74    384.74 o 
  10  42   2      711.16      488.92    257.13 o 
  12  42   2     1269.20     1142.64    286.57 o 
  14  42   2      280.53      689.83    271.98 o 
   2  44   2       61.78      -95.86    191.57 o 
   4  44   2     5720.92     6254.91    370.31 o 
   6  44   2        4.95      -70.63    215.60 o 
   8  44   2      155.14     -142.22    220.00 o 
  10  44   2      106.39      -43.27    251.83 o 
  12  44   2      463.04       -3.12    267.85 o 
   0  46   2     3115.51     2634.21    526.77 o 
   2  46   2      165.84      216.97    210.25 o 
   4  46   2      192.03      539.14    233.75 o 
   6  46   2      128.97      107.22    229.82 o 
   8  46   2     3098.10     3259.31    442.33 o 
  10  46   2       18.67       27.85    275.63 o 
   2  48   2      502.56      406.91    219.14 o 
   4  48   2      420.61      273.96    252.97 o 
   6  48   2     1319.79     1349.12    316.17 o 
   1   1   3     6790.25     7471.77    347.01 o 
   3   1   3    44863.70    45525.73   1211.64 o 
   5   1   3    66288.41    68031.08   1742.14 o 
   7   1   3    43360.08    42975.21   1183.41 o 
   9   1   3    13573.37    13687.38    541.56 o 
  11   1   3    18479.80    19432.36   1153.17 o 
  13   1   3    26215.01    25877.95    851.19 o 
  15   1   3    10280.43     9111.28    357.54 o 
  17   1   3     5551.37     5177.45    245.99 o 
  19   1   3     9035.63     9406.31    332.52 o 
  21   1   3     8493.17     8589.81    333.15 o 
  23   1   3     5326.19     4988.95    292.78 o 
  25   1   3      984.37      820.92    216.21 o 
  27   1   3     1231.87     1007.91    239.72 o 
   1   3   3    20820.63    20850.78    631.75 o 
   3   3   3    22114.66    21483.20    636.74 o 
   5   3   3    18606.11    17982.77    604.32 o 
   7   3   3    20475.26    22242.30    915.75 o 
   9   3   3    16847.64    14907.05   1096.47 o 
  11   3   3     8712.62     7461.05    569.54 o 
  13   3   3     1654.68     1441.39    265.01 o 
  15   3   3    11887.57    11862.78    899.12 o 
  17   3   3    13080.77    12962.36    368.01 o 
  19   3   3     8107.08     7960.20    311.32 o 
  21   3   3     3069.33     2840.53    228.75 o 
  23   3   3      950.65      879.35    216.06 o 
  25   3   3     3749.78     3967.39    280.53 o 
  27   3   3     3469.97     3231.01    340.93 o 
   1   5   3     2930.67     2588.17    213.71 o 
   3   5   3    57390.14    58465.17   1488.37 o 
   5   5   3    75399.39    75699.34   1879.77 o 
   7   5   3    13815.91    12807.98    497.34 o 
   9   5   3      110.80      135.60    176.23 o 
  11   5   3     7802.07     7676.65    985.12 o 
  13   5   3    31478.75    31001.05    809.79 o 
  15   5   3    11634.44    11241.56    453.19 o 
  17   5   3      607.26      620.97    171.35 o 
  19   5   3     2468.00     2125.69    207.99 o 
  21   5   3    13816.37    13019.58    395.83 o 
  23   5   3     9965.81     9384.54    360.76 o 
  25   5   3     1047.13     1242.99    263.51 o 
  27   5   3      616.76      983.89    279.46 o 
   1   7   3    26550.96    28023.73    619.22 o 
   3   7   3    24507.83    25763.13    675.32 o 
   5   7   3     5872.43     6277.66    250.39 o 
   7   7   3    28804.77    28775.74    609.97 o 
   9   7   3    21784.12    21364.54   1006.35 o 
  11   7   3     9582.96     9558.25    657.28 o 
  13   7   3     6032.72     6588.00    667.70 o 
  15   7   3    11923.54    13099.53    431.01 o 
  17   7   3    12250.10    12249.40    707.57 o 
  19   7   3    14722.71    13962.58    443.61 o 
  21   7   3     3942.98     3524.04    544.17 o 
  23   7   3     3504.07     3329.19    446.83 o 
  25   7   3     3001.88     3109.54    346.95 o 
  27   7   3     2737.26     2293.32    352.95 o 
   1   9   3    21908.11    23161.75    459.89 o 
   3   9   3    14616.25    14301.33    322.20 o 
   5   9   3    23205.98    24031.03    604.61 o 
   7   9   3    25515.76    24953.27    566.49 o 
   9   9   3    12905.11    12635.94    322.57 o 
  11   9   3    17126.86    17429.11    920.82 o 
  13   9   3    12429.87    12056.82    584.20 o 
  15   9   3     3691.78     4022.67    385.46 o 
  17   9   3     5024.00     4186.57    345.71 o 
  19   9   3     9406.64     9522.69    506.81 o 
  21   9   3     6680.59     6417.87    333.68 o 
  23   9   3     3372.81     3237.52    289.28 o 
  25   9   3     1697.18     1757.15    278.81 o 
  27   9   3     1174.69     1588.65    296.91 o 
   1  11   3     8967.48     8714.16    246.38 o 
   3  11   3    27190.21    24979.76    556.27 o 
   5  11   3    36646.46    33755.22    630.47 o 
   7  11   3    15900.22    16504.27    409.23 o 
   9  11   3     4168.29     4220.37    155.34 o 
  11  11   3    24828.39    25849.23   1191.65 o 
  13  11   3    30400.91    30340.92   1080.15 o 
  15  11   3     4459.16     4741.45    784.46 o 
  17  11   3     4627.16     3902.38    341.20 o 
  19  11   3    10847.80    10165.29    645.25 o 
  21  11   3    10430.57    10948.74    976.59 o 
  23  11   3     3711.97     3737.94    332.23 o 
  25  11   3     1164.01     1199.50    265.31 o 
  27  11   3      364.79      623.82    275.51 o 
   1  13   3    33343.36    30885.72    591.76 o 
   3  13   3     3704.16     3868.34    191.18 o 
   5  13   3     1285.57     1311.02    125.15 o 
   7  13   3    20374.14    19127.50    361.11 o 
   9  13   3    38191.57    37058.63    673.57 o 
  11  13   3     9644.55     9580.42    666.15 o 
  13  13   3     2862.87     2919.89    336.37 o 
  15  13   3     5134.25     5864.74    451.04 o 
  17  13   3     8880.88     9023.29    617.88 o 
  19  13   3    11511.85    10670.83    526.85 o 
  21  13   3     1991.94     1820.76    339.43 o 
  23  13   3     2623.57     2799.27    506.63 o 
  25  13   3     1857.63     2332.55    318.53 o 
  27  13   3     2914.45     2751.23    383.14 o 
   1  15   3     4879.89     4655.71    213.66 o 
   3  15   3    26356.52    25432.42    586.07 o 
   5  15   3    16557.50    15273.35    358.76 o 
   7  15   3     9445.94     9534.13    240.38 o 
   9  15   3      122.21       40.73     95.87 o 
  11  15   3    16918.22    15866.85    904.98 o 
  13  15   3     6719.96     6967.94    451.77 o 
  15  15   3     3180.19     3243.76    375.46 o 
  17  15   3     1393.89     1202.99    274.56 o 
  19  15   3     1472.36     1770.52    311.14 o 
  21  15   3     8321.29     8535.87    925.32 o 
  23  15   3     3085.29     3048.49    393.53 o 
  25  15   3      747.33      621.55    336.77 o 
   1  17   3    15373.87    14967.68    366.36 o 
   3  17   3    13808.08    13299.17    543.24 o 
   5  17   3    15258.98    14075.75    372.03 o 
   7  17   3    17160.59    16981.26    349.70 o 
   9  17   3    33055.46    31794.97    558.13 o 
  11  17   3    16794.69    15819.22    469.01 o 
  13  17   3     8022.99     7098.31    459.34 o 
  15  17   3    10374.41    10067.05    565.95 o 
  17  17   3     8778.73     8289.76    464.49 o 
  19  17   3     7519.64     8759.14    502.87 o 
  21  17   3     2825.90     2407.11    357.00 o 
  23  17   3     2977.29     2936.91    392.26 o 
  25  17   3      729.93      930.42    359.77 o 
   1  19   3    10851.18    10232.82    298.80 o 
   3  19   3     8240.65     8027.27    308.23 o 
   5  19   3    12310.81    12567.71    300.51 o 
   7  19   3     7838.72     8639.17    247.63 o 
   9  19   3    16679.10    16111.38    500.18 o 
  11  19   3     8270.11     8672.44    354.42 o 
  13  19   3     3400.00     2668.03    276.00 o 
  15  19   3     5895.99     6160.81    478.78 o 
  17  19   3    10990.22    10270.33    655.85 o 
  19  19   3     4565.92     5117.07    748.67 o 
  21  19   3     2153.74     2363.18    364.60 o 
  23  19   3     1147.98     1216.03    341.47 o 
  25  19   3     1990.29     2414.62    402.34 o 
   1  21   3     3133.13     3189.28    192.51 o 
   3  21   3    18526.42    18233.08    498.33 o 
   5  21   3    22205.92    21175.94    427.61 o 
   7  21   3    21074.79    21100.29    429.99 o 
   9  21   3       34.46       51.69    141.33 o 
  11  21   3     7414.36     7237.74    354.81 o 
  13  21   3     5853.66     4917.71    336.48 o 
  15  21   3     6076.05     6213.48    476.23 o 
  17  21   3      217.85      534.11    317.23 o 
  19  21   3     1179.02      771.24    293.08 o 
  21  21   3     5315.23     4859.75    443.26 o 
  23  21   3     3635.79     3541.66    515.60 o 
  25  21   3      328.19      173.90    356.87 o 
   1  23   3    13815.56    12829.88    366.52 o 
   3  23   3     8079.47     7964.87    390.29 o 
   5  23   3     2757.27     2751.14    175.19 o 
   7  23   3     6156.92     5742.49    228.54 o 
   9  23   3    11699.63    10765.58    343.82 o 
  11  23   3     4472.18     4930.37    254.06 o 
  13  23   3     1102.79      874.20    304.92 o 
  15  23   3     5726.32     5410.87    372.45 o 
  17  23   3     8388.77     8617.97    623.54 o 
  19  23   3     6984.79     6595.70    648.57 o 
  21  23   3      361.28        6.18    300.73 o 
  23  23   3     1399.68     1914.15    372.07 o 
   1  25   3     8351.42     8372.14    319.49 o 
   3  25   3     7736.02     8023.27    292.53 o 
   5  25   3    15372.00    15479.21    372.23 o 
   7  25   3     4748.21     4856.73    219.64 o 
   9  25   3     4762.87     4703.97    310.53 o 
  11  25   3     3623.47     3549.94    240.28 o 
  13  25   3     7780.72     7643.07    505.73 o 
  15  25   3     2300.92     2413.61    306.55 o 
  17  25   3     1737.05     1649.95    377.86 o 
  19  25   3     1436.71     1059.10    825.64 o 
  21  25   3     2920.81     3291.37    538.18 o 
  23  25   3     1740.32     2347.50    398.96 o 
   1  27   3     4655.86     4708.65    279.17 o 
   3  27   3     6675.42     7294.95    408.79 o 
   5  27   3     2759.64     2972.90    197.27 o 
   7  27   3     5676.23     5432.09    368.00 o 
   9  27   3     2625.83     2898.10    289.47 o 
  11  27   3     6348.21     7073.96    309.25 o 
  13  27   3     4517.97     4593.81   1347.82 o 
  15  27   3     4096.42     3816.96    352.61 o 
  17  27   3     3123.80     2943.23    354.30 o 
  19  27   3     3267.40     2996.83    458.37 o 
  21  27   3      743.73     1249.34    420.96 o 
  23  27   3      702.81      288.94    396.82 o 
   1  29   3     9673.39     9145.72    348.86 o 
   3  29   3     2923.98     2175.34    251.49 o 
   5  29   3     3265.48     3415.70    218.25 o 
   7  29   3    12341.59    11560.40    346.09 o 
   9  29   3    11921.73    11606.11    399.30 o 
  11  29   3     5104.29     4565.69    282.54 o 
  13  29   3     1097.55      656.52    339.10 o 
  15  29   3     3549.25     3768.60    449.84 o 
  17  29   3     3494.19     2818.48    360.94 o 
  19  29   3     1606.13     1869.67    425.73 o 
  21  29   3      785.52     1063.59    430.07 o 
   1  31   3     1596.92     1468.82    219.34 o 
   3  31   3     8122.54     8082.49    465.80 o 
   5  31   3    11289.15    10711.29    346.18 o 
   7  31   3       30.40       74.04    184.60 o 
   9  31   3       56.12       10.55    194.00 o 
  11  31   3     2925.31     2608.72    259.75 o 
  13  31   3     5101.02     4367.72    463.65 o 
  15  31   3     2427.01     2245.25    404.18 o 
  17  31   3      112.51     -110.63    295.60 o 
  19  31   3      293.81      350.00    310.08 o 
  21  31   3     1353.34     1327.49    459.71 o 
   1  33   3     4982.05     4950.48    298.61 o 
   3  33   3     4609.61     4528.40    301.02 o 
   5  33   3     1540.87     1501.88    197.48 o 
   7  33   3     4610.66     4515.25    376.96 o 
   9  33   3     4395.65     4439.67    347.42 o 
  11  33   3     1584.04     1680.77    293.47 o 
  13  33   3      603.77      917.93    359.15 o 
  15  33   3     1997.88     1752.20    400.23 o 
  17  33   3     1807.44     1553.29    431.00 o 
  19  33   3      863.52      497.09    408.17 o 
   1  35   3     7141.60     7460.97    312.93 o 
   3  35   3     3174.97     2994.63    235.52 o 
   5  35   3     4799.98     4408.46    308.64 o 
   7  35   3     1552.54     1527.47    241.25 o 
   9  35   3     1342.36     1114.53    236.85 o 
  11  35   3     3833.82     3891.62    706.65 o 
  13  35   3     1834.03     1883.90    435.86 o 
  15  35   3      788.39      -30.70    357.58 o 
  17  35   3     2343.73     2132.09    490.66 o 
   1  37   3     2284.07     1978.66    228.62 o 
   3  37   3     1357.87     1574.81    226.85 o 
   5  37   3     2708.37     2095.47    278.54 o 
   7  37   3     1653.52     1772.88    259.48 o 
   9  37   3      822.27     1210.83    256.03 o 
  11  37   3     1727.55     1793.68    440.80 o 
  13  37   3     1079.45      851.88    395.55 o 
  15  37   3     1513.20     1598.66    431.28 o 
  17  37   3      352.61       56.94    402.83 o 
   1  39   3     2114.27     1990.51    240.45 o 
   3  39   3     1760.31     1307.58    227.48 o 
   5  39   3     1121.84     1268.42    234.06 o 
   7  39   3      623.81      384.33    242.28 o 
   9  39   3     2458.50     2666.37    529.99 o 
  11  39   3     1060.60     1218.06    492.56 o 
  13  39   3      152.32      171.14    389.93 o 
  15  39   3      617.55      632.64    425.39 o 
   1  41   3      635.70      428.30    268.51 o 
   3  41   3     1912.03     1918.50    254.30 o 
   5  41   3     2069.19     2190.07    293.00 o 
   7  41   3     1340.82     1229.40    270.35 o 
   9  41   3      190.51      102.77    251.91 o 
  11  41   3     1242.42      943.20    435.94 o 
  13  41   3     1321.92     1145.58    460.64 o 
   1  43   3     1213.06     1150.73    301.21 o 
   3  43   3      620.24      642.94    248.70 o 
   5  43   3      443.60      123.15    250.83 o 
   7  43   3      401.92      458.42    277.80 o 
   9  43   3      812.38     1012.59    282.92 o 
   1  45   3      911.20      510.66    354.67 o 
   3  45   3      219.08     -155.19    240.41 o 
   5  45   3      638.14     1015.33    285.03 o 
   7  45   3      968.61      900.03    291.29 o 
   0   0   4   184107.50   191218.45   6470.78 o 
   4   0   4     7175.57     6325.07    521.70 o 
   8   0   4    46564.63    48104.51   1934.77 o 
  12   0   4     3433.94     3617.09    507.77 o 
  16   0   4    20045.48    19523.21   1103.28 o 
  20   0   4     4747.98     4694.07    623.07 o 
  24   0   4     4894.64     6451.46    732.03 o 
   2   2   4     5730.32     5524.30    452.97 o 
   4   2   4    18355.01    18173.18    882.34 o 
   6   2   4     3319.63     3563.86    413.85 o 
   8   2   4     1192.94      700.37    241.51 o 
  10   2   4     6855.29     5735.69    397.60 o 
  12   2   4    30901.61    32196.35   1042.92 o 
  14   2   4      783.84      866.53    284.52 o 
  16   2   4     7314.67     6570.42    463.77 o 
  18   2   4     2054.45     2485.42    356.95 o 
  20   2   4    10543.58    11553.61    621.48 o 
  22   2   4      153.42       63.54    315.58 o 
  24   2   4     3108.31     3620.37    863.65 o 
   0   4   4    63475.58    60143.30   2236.01 o 
   2   4   4    10009.42    10108.70    446.24 o 
   4   4   4     1994.54     2066.39    232.31 o 
   6   4   4    15255.14    15621.67    886.30 o 
   8   4   4    27198.75    26742.16    878.24 o 
  10   4   4     6828.44     7213.50    663.93 o 
  12   4   4     2308.50     1395.18    285.24 o 
  14   4   4    10230.93    11219.68    642.87 o 
  16   4   4     9460.98     9732.89    552.27 o 
  18   4   4      113.13      -42.12    282.93 o 
  20   4   4     2638.66     2751.90    401.72 o 
  22   4   4     2882.05     3371.94    418.59 o 
  24   4   4     3387.88     3510.97    657.28 o 
   2   6   4    22609.67    22157.24    711.68 o 
   4   6   4    11995.59    12183.08    486.07 o 
   6   6   4    13729.99    12659.01    764.98 o 
   8   6   4      194.18      268.93    331.96 o 
  10   6   4    27694.71    27699.12   1298.72 o 
  12   6   4     7794.78     7587.68    651.89 o 
  14   6   4     1697.84     1998.13    451.07 o 
  16   6   4     1164.34     1459.00    439.35 o 
  18   6   4    14676.01    13616.58    937.29 o 
  20   6   4     1937.93     3109.95    584.11 o 
  22   6   4      478.06      256.58    484.33 o 
  24   6   4     2342.30     2136.55    601.53 o 
   0   8   4      212.52        0.00    261.64 o 
   2   8   4    23959.16    23590.73    749.72 o 
   4   8   4      543.39      524.89    198.53 o 
   6   8   4    24325.09    24210.19    759.59 o 
   8   8   4     1836.88     1602.17    372.19 o 
  10   8   4    11971.27    12041.65    792.53 o 
  12   8   4     1142.32     1402.93    406.72 o 
  14   8   4    33368.87    34104.64   1559.09 o 
  16   8   4      243.29        6.02    370.93 o 
  18   8   4      294.29      737.74    438.40 o 
  20   8   4       43.76     -553.54    369.03 o 
  22   8   4     5696.95     6721.34    734.25 o 
  24   8   4      143.07      121.00    473.56 o 
   2  10   4    31783.33    32175.80    942.08 o 
   4  10   4     1178.48     1407.48    378.05 o 
   6  10   4     9359.17     9104.95    429.66 o 
   8  10   4     2803.49     2171.39    396.58 o 
  10  10   4    22881.47    21031.63   1077.30 o 
  12  10   4      247.83      658.54    376.94 o 
  14  10   4     2438.98     3268.65    511.88 o 
  16  10   4       41.47      -13.62    379.16 o 
  18  10   4    15589.02    16767.08   1071.28 o 
  20  10   4      630.79      764.34    457.72 o 
  22  10   4      148.87      374.41    465.64 o 
  24  10   4       49.40      100.41    508.40 o 
   0  12   4    13152.50    12113.87    703.21 o 
   2  12   4    18829.53    19704.93    514.11 o 
   4  12   4      194.58      173.00    258.16 o 
   6  12   4    21564.97    22329.55    727.78 o 
   8  12   4    17385.28    17000.85    961.37 o 
  10  12   4     9172.33     8108.12    657.91 o 
  12  12   4       18.83     -432.06    347.17 o 
  14  12   4    27077.23    22674.66   1195.14 o 
  16  12   4     5327.17     5485.34    614.20 o 
  18  12   4      151.60      149.19    412.11 o 
  20  12   4     2215.43     1962.96    522.02 o 
  22  12   4     4443.34     4873.36    683.57 o 
  24  12   4     1789.16     2112.48    616.73 o 
   2  14   4     5695.11     5181.99    342.40 o 
   4  14   4    23469.84    12505.38    728.23 o 
   6  14   4     1596.18     1392.60    231.90 o 
   8  14   4     2654.20     2784.01    448.22 o 
  10  14   4     2616.50     2544.85    457.09 o 
  12  14   4     8598.51     9596.89    770.99 o 
  14  14   4      927.67      861.59    434.60 o 
  16  14   4     1752.94     2211.94    506.50 o 
  18  14   4     4215.97     6236.06    709.23 o 
  20  14   4     4362.56     5836.63    718.41 o 
  22  14   4      255.22     1116.58    515.69 o 
  24  14   4     3086.42     3569.89    689.27 o 
   0  16   4    40171.75    37181.62   1281.93 o 
   2  16   4     4217.83     4354.83    237.15 o 
   4  16   4     1873.22     2215.32    192.73 o 
   6  16   4     9184.58     9523.91    453.92 o 
   8  16   4    21084.70    22129.83   1120.06 o 
  10  16   4     3501.84     4244.91    548.00 o 
  12  16   4     3685.82     3309.20    525.51 o 
  14  16   4     3216.37     2561.96    499.53 o 
  16  16   4    13604.62    12781.60    908.47 o 
  18  16   4      205.17      362.06    464.37 o 
  20  16   4     1933.22     2462.50    554.01 o 
  22  16   4      817.47     1660.14    540.08 o 
  24  16   4     3751.38     4705.48    717.15 o 
   2  18   4      670.29      557.99    147.92 o 
   4  18   4    32883.01    31515.85    852.13 o 
   6  18   4     2158.85     1813.29    213.36 o 
   8  18   4      623.37      369.03    330.70 o 
  10  18   4      779.45      639.54    380.11 o 
  12  18   4    22943.94    21692.39   1169.16 o 
  14  18   4      132.91      118.79    394.68 o 
  16  18   4     5477.71     5030.79    645.56 o 
  18  18   4      591.12     -324.68    416.54 o 
  20  18   4     4697.84     4803.99    678.50 o 
  22  18   4      193.20      560.98    539.44 o 
   0  20   4    33234.17    32774.53    952.11 o 
   2  20   4      840.94      823.64    159.00 o 
   4  20   4     2688.93     2912.46    223.25 o 
   6  20   4     3055.61     2945.34    259.25 o 
   8  20   4    12331.13    11571.10    571.75 o 
  10  20   4     1546.13     1294.60    422.24 o 
  12  20   4     2767.65     2586.67    504.28 o 
  14  20   4     2242.45     2721.92    553.38 o 
  16  20   4     8953.90     9011.20    802.99 o 
  18  20   4      160.26     -105.16    439.98 o 
  20  20   4      713.20      807.11    530.26 o 
  22  20   4     1428.20     2247.73    621.80 o 
   2  22   4     4452.02     4481.11    238.43 o 
   4  22   4    10353.72    10040.75    375.50 o 
   6  22   4     5820.91     5019.90    471.02 o 
   8  22   4       36.28      -47.09    261.30 o 
  10  22   4     8815.72     8725.71    761.65 o 
  12  22   4    10823.15    11902.91    891.36 o 
  14  22   4      179.78     -296.49    393.10 o 
  16  22   4     4269.07     4306.99    630.99 o 
  18  22   4     2450.53     2409.28    572.07 o 
  20  22   4     2025.21     3146.06    663.93 o 
  22  22   4        9.46     -109.92    489.71 o 
   0  24   4     5889.83     5505.34    495.73 o 
   2  24   4     8376.48     8915.33    329.03 o 
   4  24   4      156.22      143.03    125.45 o 
   6  24   4    11009.45    10129.82    525.12 o 
   8  24   4     5828.88     5224.02    470.71 o 
  10  24   4     4373.42     4312.33    412.46 o 
  12  24   4      298.17       90.76    277.81 o 
  14  24   4     7699.99     7969.06    760.23 o 
  16  24   4      324.82      215.40    439.35 o 
  18  24   4      673.38     1219.84    531.52 o 
  20  24   4      199.70      257.84    552.43 o 
   2  26   4     8737.75     8906.26    340.04 o 
   4  26   4      428.51      241.27    268.52 o 
   6  26   4     2429.38     2753.71    452.33 o 
   8  26   4      207.68      411.71    277.04 o 
  10  26   4    11364.95    11392.29    603.89 o 
  12  26   4     1131.43      482.60    324.75 o 
  14  26   4      143.74     -147.93    421.92 o 
  16  26   4      272.74      664.88    482.74 o 
  18  26   4     5604.02     5472.35    761.18 o 
  20  26   4      165.88     -124.80    502.07 o 
   0  28   4      396.11      733.49    271.92 o 
   2  28   4    10398.52    10614.71    383.04 o 
   4  28   4       20.46      355.85    275.02 o 
   6  28   4     6813.25     7533.41   1327.54 o 
   8  28   4      752.85      200.12    292.23 o 
  10  28   4     5230.16     4803.14    451.30 o 
  12  28   4      112.76      137.33    301.70 o 
  14  28   4     7027.22     5352.33    509.84 o 
  16  28   4     1090.98      588.54    530.89 o 
  18  28   4      733.14      948.38    546.73 o 
   2  30   4     7259.44     7640.52    346.37 o 
   4  30   4    12488.20    12780.39    666.89 o 
   6  30   4       72.77        1.00    296.85 o 
   8  30   4     1962.30     2303.63    797.13 o 
  10  30   4     3442.34     3811.58    827.54 o 
  12  30   4     1777.52     2153.15    415.59 o 
  14  30   4      420.03      245.98    603.11 o 
  16  30   4      112.12       31.68    527.72 o 
  18  30   4     3879.56     3536.00    674.70 o 
   0  32   4      726.67      564.65    315.05 o 
   2  32   4     3032.56     3269.79    276.19 o 
   4  32   4      388.50      166.14    190.42 o 
   6  32   4     2155.92     2530.96    397.33 o 
   8  32   4     4350.62     4162.03    460.05 o 
  10  32   4     1218.02     1415.75    555.44 o 
  12  32   4       93.41      352.59    359.89 o 
  14  32   4     1752.96     1952.99    415.55 o 
  16  32   4     1647.35     1901.03    444.58 o 
   2  34   4     1416.69     1195.93    256.79 o 
   4  34   4     8617.63     6901.89    744.07 o 
   6  34   4       30.27      249.86    338.99 o 
   8  34   4     1426.22     1716.70    398.43 o 
  10  34   4       93.20      117.73    354.14 o 
  12  34   4     4064.84     3818.43   1032.16 o 
  14  34   4      271.01      423.37    396.17 o 
   0  36   4     7963.71     7916.96    588.38 o 
   2  36   4      619.44      213.96    242.17 o 
   4  36   4       59.58      -25.75    187.06 o 
   6  36   4      288.80      304.64    430.00 o 
   8  36   4     5439.87     5647.84   1089.97 o 
  10  36   4        1.43      -48.56    382.73 o 
  12  36   4      459.30     -360.35    942.84 o 
   2  38   4      429.46      330.83    267.28 o 
   4  38   4     2145.93     3397.26    641.12 o 
   6  38   4      463.88      -76.21    376.64 o 
   8  38   4      251.76      -22.25    463.58 o 
  10  38   4     1140.56     1030.72    432.66 o 
   0  40   4     3198.82     3423.37    949.17 o 
   2  40   4      738.14      326.05    320.78 o 
   4  40   4       20.52     -237.90    236.25 o 
   6  40   4     1905.57     1735.61    712.24 o 
   8  40   4     1758.26     1846.20    467.22 o 
   2  42   4     1329.06      655.25    354.33 o 
   3   1   5    15243.13        6.97    104.85 o 
   5   1   5    21065.55    22867.57   1172.96 o 
   7   1   5     4588.32     4101.40    373.98 o 
   9   1   5     4121.36     4875.86    548.00 o 
  11   1   5     5318.30     6368.50    464.94 o 
  13   1   5     5478.39     6343.79    958.68 o 
  15   1   5     4698.99     4469.25    444.13 o 
  17   1   5     1997.51     2556.90    673.75 o 
  19   1   5     2086.85     2753.67    866.34 o 
  21   1   5     3436.13     4023.99    477.27 o 
   1   3   5     7027.12     7693.16    621.48 o 
   3   3   5     4114.16      -85.21    124.80 o 
   5   3   5     1597.63     2008.89    458.35 o 
   7   3   5    11345.33    11420.16    804.89 o 
   9   3   5     9333.96    10113.84    784.30 o 
  11   3   5     5317.38     5867.35    646.51 o 
  13   3   5      670.65      588.51    295.88 o 
  15   3   5     3904.32     4358.17    452.49 o 
  17   3   5     5856.17     6279.37    514.10 o 
  19   3   5     3083.78     2927.50    640.17 o 
  21   3   5     1076.92     1388.04    554.01 o 
   1   5   5     1845.88     1506.10    298.86 o 
   3   5   5    12101.74    10901.94    734.57 o 
   5   5   5    24080.64    23389.91   1198.30 o 
   7   5   5     4587.50     4294.95    571.44 o 
   9   5   5       39.29      248.34    370.29 o 
  11   5   5     5377.87     5427.37    622.12 o 
  13   5   5     9286.81    11262.73    857.47 o 
  15   5   5     2643.52     2637.98    537.86 o 
  17   5   5       66.22      222.68    475.77 o 
  19   5   5     1758.18     2613.27    602.16 o 
  21   5   5     4488.37     5154.01    732.98 o 
   1   7   5     8354.31     8738.72    633.20 o 
   3   7   5     6191.43     7209.79    714.45 o 
   5   7   5     6399.54     6457.48    602.16 o 
   7   7   5     8728.86     9621.60    753.26 o 
   9   7   5     5377.57     5338.68    604.06 o 
  11   7   5     4715.95     4806.84    634.47 o 
  13   7   5     1645.96     1584.12    491.61 o 
  15   7   5     6062.17     7930.73    791.90 o 
  17   7   5     4293.87     4050.42    640.17 o 
  19   7   5     4626.04     5812.55    757.69 o 
  21   7   5     2426.39     3362.41    674.07 o 
   1   9   5     5509.31     5950.99   1115.16 o 
   3   9   5     8440.59     8825.21    500.96 o 
   5   9   5     9703.53    10023.13    493.33 o 
   7   9   5     4889.76     5237.00    572.70 o 
   9   9   5     5555.73     5474.89    615.47 o 
  11   9   5     3954.68     4206.58    580.62 o 
  13   9   5     2526.34     2321.54    525.51 o 
  15   9   5     1898.09     1901.51    524.87 o 
  17   9   5     1685.21     1705.75    557.18 o 
  19   9   5     2195.27     1715.26    552.43 o 
  21   9   5     3269.39     2992.44    680.72 o 
   1  11   5     5356.88     5278.47    399.59 o 
   3  11   5     7073.15     6520.26    407.35 o 
   5  11   5     9558.64     9010.79    467.11 o 
   7  11   5     4794.52     4902.50    580.31 o 
   9  11   5     3776.21     2960.76    509.35 o 
  11  11   5     5147.17     3861.31    571.12 o 
  13  11   5     4901.20     5109.98    628.14 o 
  15  11   5     3824.76     3128.96    577.14 o 
  17  11   5      908.95     1171.70    502.38 o 
  19  11   5     1696.27     1344.65    538.81 o 
  21  11   5     5551.09     6617.13    826.11 o 
   1  13   5    10017.46    10921.12    524.64 o 
   3  13   5     4307.70     4649.61    361.98 o 
   5  13   5     1863.01     1640.82    396.27 o 
   7  13   5     7895.23     9059.35    727.60 o 
   9  13   5    12747.49    10859.50    849.23 o 
  11  13   5     8269.95     9566.80    785.25 o 
  13  13   5      389.10      626.55    458.35 o 
  15  13   5     1520.70     1687.38    500.16 o 
  17  13   5     3879.52     3923.71    633.52 o 
  19  13   5     5444.49     6606.99    802.04 o 
   1  15   5     1268.15      825.90    259.01 o 
   3  15   5     4006.26     4203.15    363.00 o 
   5  15   5     6539.57     2888.22    395.00 o 
   7  15   5     2330.99     2615.81    473.87 o 
   9  15   5      423.80      290.47    385.81 o 
  11  15   5     3698.55     4175.54    608.18 o 
  13  15   5     5755.11     5757.75    706.38 o 
  15  15   5     2294.36     3918.33    614.20 o 
  17  15   5      130.59     -523.60    455.50 o 
  19  15   5     1255.24      975.31    515.69 o 
   1  17   5     6601.40     7481.41    707.48 o 
   3  17   5     6601.57     7732.06    447.14 o 
   5  17   5     6137.97       -6.97    146.34 o 
   7  17   5     7482.35     5971.88    623.07 o 
   9  17   5     7374.67     7790.72    703.84 o 
  11  17   5     5537.89     5173.96    649.99 o 
  13  17   5     2076.86     2280.99    548.95 o 
  15  17   5     2233.45     1942.37    533.11 o 
  17  17   5     2748.48     2654.14    590.76 o 
  19  17   5     3377.85     2674.09    619.90 o 
   1  19   5     5427.04     5073.18    551.64 o 
   3  19   5     2474.01     2622.62    325.67 o 
   5  19   5     1368.40      -47.83    123.85 o 
   7  19   5     5955.54     5831.56    630.67 o 
   9  19   5     4892.27     4134.04    587.91 o 
  11  19   5      952.57     1567.96    477.36 o 
  13  19   5     1289.30     1384.88    499.85 o 
  15  19   5     2041.78     2414.03    588.22 o 
  17  19   5     2839.71     4373.83    693.39 o 
  19  19   5     1790.86     2414.35    620.85 o 
   1  21   5      145.22       75.86    256.01 o 
   3  21   5     5880.15     6442.24    424.62 o 
   5  21   5     9258.47       47.51    131.14 o 
   7  21   5     1740.96     2116.59    491.30 o 
   9  21   5      890.96      858.10    467.22 o 
  11  21   5     2915.97     2583.18    534.06 o 
  13  21   5     3476.52     3651.61    642.07 o 
  15  21   5      981.98      646.51    522.34 o 
  17  21   5      492.83      624.65    531.84 o 
   1  23   5     7459.01     6710.60    455.42 o 
   3  23   5     1123.06      899.16    284.37 o 
   5  23   5       81.35     -120.37    174.22 o 
   7  23   5     6220.77     5847.40    696.56 o 
   9  23   5     4320.22     3808.09    610.40 o 
  11  23   5     3386.85     3874.93    618.95 o 
  13  23   5      230.01      241.37    505.55 o 
  15  23   5     3445.08     2977.86    643.97 o 
  17  23   5     3317.03     3706.73    714.29 o 
   1  25   5     1905.82     1896.75    339.12 o 
   3  25   5     3997.03     4562.29    419.54 o 
   5  25   5     5013.50     4301.61    572.07 o 
   7  25   5     2092.60     1222.38    480.84 o 
   9  25   5     1808.65     1603.44    505.55 o 
  11  25   5     1063.72     1183.73    513.47 o 
  13  25   5     2345.09     2200.22    623.70 o 
  15  25   5      246.12     -307.57    507.77 o 
   1  27   5     1582.06     1805.97    347.53 o 
   3  27   5      917.73     1435.88    488.44 o 
   5  27   5     1750.95     1188.08    656.80 o 
   7  27   5     2067.32     2057.40    375.56 o 
   9  27   5      979.05      506.50    485.28 o 
  11  27   5      720.39     1127.67    524.56 o 
  13  27   5     1506.26     1700.37    570.49 o 
  15  27   5     3259.91     3389.34    681.99 o 
   1  29   5     3865.22     3890.40    427.06 o 
   3  29   5     3676.11     3195.16    598.36 o 
   5  29   5     2865.68     2508.29    582.36 o 
   7  29   5     3684.99     4157.71    998.90 o 
   9  29   5     2754.83     2847.08    434.63 o 
  11  29   5     2842.87     2363.67    599.94 o 
  13  29   5      407.09      243.27    564.15 o 
   1  31   5     1718.87     2160.31    562.88 o 
   3  31   5      731.37      625.29    515.69 o 
   5  31   5     1990.57     2241.85    407.27 o 
   7  31   5     1051.25     1089.30    379.59 o 
   9  31   5     1049.82      942.42    384.63 o 
  11  31   5      334.33      127.34    549.58 o 
   1  33   5     1660.11     3182.49    628.14 o 
   3  33   5     1516.97     2252.17    602.16 o 
   5  33   5      176.87      -29.75    472.45 o 
   7  33   5     1938.74     2903.89    649.52 o 
   9  33   5     1851.44     1811.86    431.11 o 
   1  35   5     1876.11     1267.04    596.46 o 
   3  35   5     2013.50     3164.75    667.10 o 
   5  35   5     1233.52     1114.19    574.76 o 
   8   2   6     2082.31     2525.21    535.33 o 
  10   2   6     3868.39     3595.55    600.26 o 
  12   2   6      165.67     -293.00    436.81 o 
  14   2   6     5628.93     5948.44    783.98 o 
  16   2   6      567.47      269.88    494.46 o 
   4   4   6     3544.96     -210.96    161.55 o 
   6   4   6     1023.62     1474.84    487.49 o 
   8   4   6      425.27      644.29    477.04 o 
  10   4   6     7026.20     7993.45    778.91 o 
  12   4   6     3948.20     4596.19    687.05 o 
  14   4   6      323.54        0.32    465.00 o 
  16   4   6     1164.17     1776.39    616.10 o 
   2   6   6      878.67      654.11    425.73 o 
   4   6   6      488.53      713.66    382.96 o 
   6   6   6     1412.23     1904.05    516.00 o 
   8   6   6    12216.95    13736.00    964.22 o 
  10   6   6     1633.67     2638.93    583.47 o 
  12   6   6      671.24      745.65    494.46 o 
  14   6   6     2282.50     2568.93    609.13 o 
  16   6   6     5437.65     7483.46    872.67 o 
   2   8   6      395.91      255.63    410.20 o 
   4   8   6     9807.20    11864.90    890.10 o 
   6   8   6      125.66     -441.25    363.64 o 
   8   8   6      270.54       35.48    408.94 o 
  10   8   6      163.35      240.10    438.71 o 
  12   8   6     7943.53     8680.82    836.56 o 
  14   8   6      310.03     1049.74    531.21 o 
  16   8   6     3786.02     3064.97    692.12 o 
   0  10   6    17168.19    18931.50   1074.45 o 
   2  10   6      487.56      196.58    274.94 o 
   4  10   6      335.86      674.07    454.87 o 
   6  10   6      391.91      506.82    446.32 o 
   8  10   6     7614.84     7919.96    750.72 o 
  10  10   6       73.82      563.52    459.62 o 
  12  10   6      647.17      790.32    509.67 o 
  14  10   6       44.94      369.66    491.61 o 
   2  12   6     2363.18     2401.04    339.21 o 
   4  12   6     9505.79     9940.58    790.63 o 
   6  12   6     1217.40      841.95    435.23 o 
   8  12   6      307.43      285.72    459.30 o 
  10  12   6     3089.10     3639.26    605.33 o 
  12  12   6     7413.83     7612.39    787.47 o 
  14  12   6      207.68       30.73    472.92 o 
   0  14   6     3502.76     3520.16    546.09 o 
   2  14   6     2256.10     3156.52    535.64 o 
   4  14   6      358.42       23.44    411.79 o 
   6  14   6     5160.21     4379.53    563.20 o 
   8  14   6     2363.35     3772.30    618.95 o 
  10  14   6     1160.75     1197.04    497.00 o 
  12  14   6       63.43     -134.94    445.05 o 
  14  14   6     2691.19     3468.21    670.90 o 
   2  16   6     6437.08     5603.18    628.45 o 
   4  16   6     1653.34     1659.82    497.63 o 
   6  16   6     2006.79       59.23    190.06 o 
   8  16   6      201.11      808.37    481.16 o 
  10  16   6     4102.99     3390.29    641.12 o 
  12  16   6     1058.59      449.80    526.14 o 
   0  18   6      332.25      235.04    407.67 o 
   2  18   6     4691.53     5010.52    636.05 o 
   4  18   6       21.14      -69.37    427.94 o 
   6  18   6     5668.17       91.23    155.53 o 
   8  18   6      361.35      421.61    439.03 o 
  10  18   6     1664.99     1957.58    541.03 o 
  12  18   6      337.42      761.18    508.72 o 
   2  20   6     5006.85     4997.85    638.91 o 
   4  20   6     1438.32     1600.59    511.57 o 
   6  20   6      767.23      -63.04    184.99 o 
   8  20   6       79.33     -229.02    442.83 o 
  10  20   6     1919.94     1866.67    593.29 o 
   2  22   6     2057.69     1174.86    469.12 o 
   4  22   6      146.53      -70.00    421.61 o 
   6  22   6     2194.82      661.08    368.39 o 
   8  22   6     3796.24     4926.57    713.34 o 
  10  22   6     2748.09     3778.95    688.64 o 
   2  24   6     1004.95     2050.71    543.88 o 
   4  24   6     4557.23     5033.64    692.12 o 
   6  24   6      112.41     -319.29    431.11 o 
   8  24   6      223.43      164.08    490.98 o 
   2  26   6      133.46      521.70    496.05 o 
   4  26   6       61.10       77.92    473.87 o 
                                                 
